# Supplementary material for: Synthesis and structure of trans-bis­(4-amino-3-nitro­benzoato-κO)bis­(4-amino-3-nitro­benzoic acid-κO)di­aqua­manganese(II) dihydrate
Source: IUCrdata. 2024 Jan 19;9(Pt 1):x240040. doi: 10.1107/S2414314624000403 (PMC10842279; doi:10.1107/S2414314624000403)
Supplement: Supplementary file 1 [file x-09-x240040-sup1.cif]

##############################################################################
#                                                                            #
# This CIF contains the data for a data article accepted for                 #
# publication in IUCrData. It conforms to the requirements of                #
# Notes for Authors for IUCrData, and has been                               #
# peer reviewed under the auspices of IUCrData.                              #
#                                                                            #
# Full details of the Crystallographic Information File format               #
# are given in the paper "The Crystallographic Information File (CIF):       #
# a New Standard Archive File for Crystallography" by S. R. Hall, F. H.      #
# Allen and I. D. Brown [Acta Cryst. (1991), A47, 655-685].                  #
#                                                                            #
# The current version of the core CIF dictionary is obtainable from          #
# ftp://ftp.iucr.org/pub/cif_core.dic.                                       #
#                                                                            #
# Software is freely available for graphical display of the structure(s)     #
# in this CIF. For information consult the CIF software page                 #
# http://www.iucr.org/resources/cif/software.                                #
#                                                                            #
# This file may be used for bona fide research purposes within the           #
# scientific community so long as proper attribution is given to the data    # 
# article from which it was obtained.                                        #
#                                                                            #
##############################################################################
data_I
_audit_creation_method     'SHELXL-2018/3'
_journal_date_recd_electronic     2023-08-29
_journal_date_accepted     2024-01-10
_journal_name_full     'IUCrData'
_journal_year     2024
_journal_volume     9
_journal_issue      1
_journal_page_first     0
_journal_page_last     0
_journal_paper_category     HM
_journal_paper_doi     10.1107/S2414314624000403
_journal_coeditor_code     BV4050
_publ_contact_author_name     'Jamshid M. Ashurov'
_publ_contact_author_address
;
Institute of Bioorganic Chemistry, Academy of Sciences of Uzbekistan, 100125, M.
Ulugbek Str 83, Tashkent,
Uzbekistan
;
_publ_contact_author_email     'ashurovjamshid1@gmail.com'
_publ_contact_author_fax     '+998712627063'
_publ_contact_author_phone     '+998994444194'
_publ_section_title
;\
Synthesis and structure of
<i>trans</i>-bis(4-amino-3-nitrobenzoato-\k<i>O</i>)bis(4-amino-3-\
nitrobenzoic acid-\k<i>O</i>)diaquamanganese(II) dihydrate
;
loop_
    _publ_author_name
    _publ_author_footnote
    _publ_author_address
    'Narmanova, Feruza S.' .
;
Termez State University, Barkamol Avlod Street 43, Termez city,
Uzbekistan
;
    'Turaev, Khayit Kh.' .
;
Termez State University, Barkamol Avlod Street 43, Termez city,
Uzbekistan
;
    'Ibragimov, Aziz B.' .
;
Institute of General and Inorganic Chemistry of Uzbekistan Academy of Sciences,
100170, Mirzo Ulug'bek str., 77a,
Uzbekistan
;
    'Ashurov, Jamshid M.' .
;
Institute of Bioorganic Chemistry, Academy of Sciences of Uzbekistan, 100125,
M. Ulugbek Str 83, Tashkent,
Uzbekistan
;
_publ_section_synopsis
;
The reaction of 4-amino 3-nitrobenzoic acid and manganese dichloride
tetrahydrate in an ethanol--water mixture yielded the title
complex[Mn(C~7~H~5~N~2~O~4~)~2~(C~7~H~6~N~2~O~4~)~2~(H~2~O)~2~]\\cdot2H~2~O.
In the crystal, molecules are linked by N---H...O, O---H...O and C---H...O
hydrogen bonds.
;
_chemical_name_systematic
;\
<i>trans</i>-Bis(4-amino-3-nitrobenzoato-\k<i>O</i>)\
bis(4-amino-3-nitrobenzoic acid-\k<i>O</i>)diaquamanganese(II)  dihydrate
;
_chemical_name_common     ?
_chemical_formula_moiety     'C28 H26 Mn N8 O18, 2(H2 O)'
_chemical_formula_sum     'C28 H30 Mn N8 O20'
_chemical_formula_iupac
                      '[Mn (C7 H5 Mn N2 O4)2 (C7 H6 Mn N2 O4)2 (H2 O1)2], 2H2 O'
_chemical_formula_weight     853.54
_chemical_melting_point     ?
_space_group_crystal_system     monoclinic
_space_group_name_H-M_alt     'P 21/n'
_space_group_name_Hall     '-P 2yn'
loop_
    _space_group_symop_operation_xyz
    'x, y, z'
    '-x+1/2, y+1/2, -z+1/2'
    '-x, -y, -z'
    'x-1/2, -y-1/2, z-1/2'
_cell_length_a     7.04190(10)
_cell_length_b     19.2513(3)
_cell_length_c     12.7175(2)
_cell_angle_alpha     90
_cell_angle_beta     100.513(2)
_cell_angle_gamma     90
_cell_volume     1695.12(5)
_cell_formula_units_Z     2
_cell_measurement_reflns_used     11377
_cell_measurement_theta_min     2.2880
_cell_measurement_theta_max     71.3980
_cell_measurement_temperature     293(2)
_exptl_crystal_description     block
_exptl_crystal_colour     'light pink'
_exptl_crystal_size_max     0.280
_exptl_crystal_size_mid     0.220
_exptl_crystal_size_min     0.140
_exptl_crystal_density_diffrn     1.672
_exptl_crystal_density_meas     ?
_exptl_crystal_density_method     ?
_exptl_crystal_F_000     878
_exptl_absorpt_coefficient_mu     4.082
_exptl_absorpt_correction_type     multi-scan
_exptl_absorpt_process_details
;
(CrysAlisPro; Rigaku OD, 2023)
;
_exptl_absorpt_correction_T_min     0.52319
_exptl_absorpt_correction_T_max     1.00000
_diffrn_ambient_temperature     293(2)
_diffrn_source     'micro-focus sealed X-ray tube'
_diffrn_radiation_type     CuK\a
_diffrn_radiation_wavelength     1.54184
_diffrn_measurement_device_type
                         'XtaLAB Synergy, Single source at home/near, HyPix3000'
_diffrn_measurement_method     '\w scans'
_diffrn_detector_area_resol_mean     10.0000
_diffrn_reflns_number     3291
_diffrn_reflns_av_R_equivalents     0.0371
_diffrn_reflns_av_unetI/netI     0.0266
_diffrn_reflns_theta_min     4.216
_diffrn_reflns_theta_max     71.540
_diffrn_reflns_theta_full     67.684
_diffrn_measured_fraction_theta_max     0.992
_diffrn_measured_fraction_theta_full     0.998
_diffrn_reflns_limit_h_min     -8
_diffrn_reflns_limit_h_max     8
_diffrn_reflns_limit_k_min     -23
_diffrn_reflns_limit_k_max     22
_diffrn_reflns_limit_l_min     -15
_diffrn_reflns_limit_l_max     15
_refine_special_details
;
 The hydrogen atoms of
water molecules and amino groups were located in difference-Fourier maps and
refined freely. The H atoms of the benzene ring were calculated geometrically
with C---H = 0.93 A\% and <i>U</i>~iso~(H) = 1.2<i>U</i>~eq~(C).
;
_reflns_number_total     3291
_reflns_number_gt     2966
_reflns_threshold_expression     'I > 2\s(I)'
_refine_ls_structure_factor_coef     Fsqd
_refine_ls_matrix_type     full
_refine_ls_R_factor_all     0.0386
_refine_ls_R_factor_gt     0.0348
_refine_ls_wR_factor_gt     0.0946
_refine_ls_wR_factor_ref     0.0972
_refine_ls_goodness_of_fit_ref     1.057
_refine_ls_restrained_S_all     1.056
_refine_ls_number_reflns     3291
_refine_ls_number_parameters     269
_refine_ls_number_restraints     3
_refine_ls_hydrogen_treatment     mixed
_refine_ls_weighting_scheme     calc
_refine_ls_weighting_details
              'w=1/[\s^2^(Fo^2^)+(0.0608P)^2^+0.2227P] where P=(Fo^2^+2Fc^2^)/3'
_atom_sites_solution_hydrogens     mixed
_atom_sites_solution_primary     dual
_atom_sites_solution_secondary     difmap
_refine_ls_shift/su_max     0.000
_refine_ls_shift/su_mean     0.000
_refine_diff_density_max     0.268
_refine_diff_density_min     -0.439
_refine_ls_extinction_method     none
_refine_ls_extinction_coef     .
loop_
    _atom_type_symbol
    _atom_type_description
    _atom_type_scat_dispersion_real
    _atom_type_scat_dispersion_imag
    _atom_type_scat_source
    'C' 'C' 0.0181 0.0091
                         'International Tables Vol C Tables 4.2.6.8 and 6.1.1.4'
    'H' 'H' 0.0000 0.0000
                         'International Tables Vol C Tables 4.2.6.8 and 6.1.1.4'
    'Mn' 'Mn' -0.5299 2.8052
                         'International Tables Vol C Tables 4.2.6.8 and 6.1.1.4'
    'N' 'N' 0.0311 0.0180
                         'International Tables Vol C Tables 4.2.6.8 and 6.1.1.4'
    'O' 'O' 0.0492 0.0322
                         'International Tables Vol C Tables 4.2.6.8 and 6.1.1.4'
_computing_data_collection
;
CrysAlisPro 1.171.42.100a (Rigaku OD, 2023)
;
_computing_cell_refinement
;
CrysAlisPro 1.171.42.100a (Rigaku OD, 2023)
;
_computing_data_reduction
;
CrysAlisPro 1.171.42.100a (Rigaku OD, 2023)
;
_computing_structure_solution
;
<i>SHELXT</i>  (Sheldrick, 2015a)
;
_computing_structure_refinement
;
<i>SHELXL2018/3</i> (Sheldrick, 2015b)
;
_computing_molecular_graphics
;
Olex2 1.5-beta (Dolomanov <i>et al.</i>,  2009)
;
_computing_publication_material
;
Olex2 1.5-beta (Dolomanov <i>et al.</i>,  2009)
;
loop_
    _atom_site_type_symbol
    _atom_site_label
    _atom_site_fract_x
    _atom_site_fract_y
    _atom_site_fract_z
    _atom_site_U_iso_or_equiv
    _atom_site_adp_type
    _atom_site_calc_flag
    _atom_site_occupancy
    _atom_site_disorder_assembly
    _atom_site_disorder_group
    Mn Mn1 0.500000 0.500000 0.000000 0.02947(13) Uani d 1 . .
    O O1 0.4809(2) 0.39058(6) 0.03322(11) 0.0489(4) Uani d 1 . .
    O O1W 0.8075(2) 0.50832(7) 0.05836(12) 0.0464(3) Uani d 1 . .
    H H1WA 0.848(4) 0.5418(9) 0.0964(19) 0.070 Uiso d 1 . .
    H H1WB 0.879(4) 0.4760(9) 0.078(2) 0.070 Uiso d 1 . .
    O O2 0.6022(2) 0.36153(7) 0.20147(10) 0.0515(4) Uani d 1 . .
    H H2O 0.619(6) 0.422(2) 0.242(3) 0.155(15) Uiso d 1 . .
    O O3 0.5562(2) 0.13009(7) 0.31842(10) 0.0560(4) Uani d 1 . .
    O O4 0.4652(2) 0.04466(7) 0.21207(11) 0.0545(4) Uani d 1 . .
    O O5 0.4355(2) 0.52907(8) 0.15374(10) 0.0457(3) Uani d 1 . .
    O O6 0.6122(2) 0.47449(7) 0.29174(10) 0.0483(4) Uani d 1 . .
    O O7 0.7667(2) 0.59190(8) 0.62838(11) 0.0590(4) Uani d 1 . .
    O O8 0.6914(2) 0.69874(8) 0.65088(11) 0.0612(4) Uani d 1 . .
    N N1 0.4964(2) 0.10712(7) 0.22733(11) 0.0363(3) Uani d 1 . .
    N N2 0.3472(2) 0.06488(7) 0.00606(12) 0.0431(4) Uani d 1 . .
    H H2A 0.302809 0.057204 -0.060340 0.052 Uiso d 1 . .
    H H2B 0.365807 0.034904 0.056060 0.052 Uiso d 1 . .
    N N3 0.6948(2) 0.64740(8) 0.59270(12) 0.0410(4) Uani d 1 . .
    N N4 0.5654(3) 0.77954(8) 0.48424(14) 0.0481(4) Uani d 1 . .
    H H4A 0.587279 0.778868 0.553450 0.058 Uiso d 1 . .
    H H4B 0.516269 0.814368 0.445160 0.058 Uiso d 1 . .
    C C1 0.4755(2) 0.27328(8) 0.08203(13) 0.0297(3) Uani d 1 . .
    C C2 0.5071(2) 0.22409(8) 0.16193(13) 0.0294(3) Uani d 1 . .
    H H2 0.557893 0.237429 0.231674 0.035 Uiso calc 1 . .
    C C3 0.4636(2) 0.15439(8) 0.13907(12) 0.0291(3) Uani d 1 . .
    C C4 0.3884(2) 0.13131(8) 0.03426(12) 0.0298(3) Uani d 1 . .
    C C5 0.3551(3) 0.18352(9) -0.04571(13) 0.0351(4) Uani d 1 . .
    H H5 0.303735 0.170966 -0.115751 0.042 Uiso calc 1 . .
    C C6 0.3963(2) 0.25158(9) -0.02257(13) 0.0333(4) Uani d 1 . .
    H H6 0.371609 0.284412 -0.076992 0.040 Uiso calc 1 . .
    C C7 0.5212(2) 0.34754(8) 0.10562(13) 0.0335(4) Uani d 1 . .
    C C8 0.5352(2) 0.59261(9) 0.31259(13) 0.0330(4) Uani d 1 . .
    C C9 0.6043(2) 0.59219(9) 0.42108(13) 0.0338(4) Uani d 1 . .
    H H9 0.643858 0.550494 0.455105 0.041 Uiso calc 1 . .
    C C10 0.6160(2) 0.65326(9) 0.48065(13) 0.0333(4) Uani d 1 . .
    C C11 0.5581(2) 0.71818(9) 0.43305(15) 0.0358(4) Uani d 1 . .
    C C12 0.4899(3) 0.71660(9) 0.32115(15) 0.0409(4) Uani d 1 . .
    H H12 0.453293 0.758055 0.285614 0.049 Uiso calc 1 . .
    C C13 0.4760(3) 0.65655(10) 0.26390(14) 0.0384(4) Uani d 1 . .
    H H13 0.426366 0.657803 0.190964 0.046 Uiso calc 1 . .
    C C14 0.5253(3) 0.52789(9) 0.24730(13) 0.0352(4) Uani d 1 . .
    O O2W 1.0872(2) 0.40951(8) 0.13520(11) 0.0542(4) Uani d 1 . .
    H H2WA 1.119577 0.406931 0.203299 0.081 Uiso d 1 . .
    H H2WB 1.161577 0.433931 0.103999 0.081 Uiso d 1 . .
loop_
    _atom_site_aniso_label
    _atom_site_aniso_U_11
    _atom_site_aniso_U_22
    _atom_site_aniso_U_33
    _atom_site_aniso_U_12
    _atom_site_aniso_U_13
    _atom_site_aniso_U_23
    Mn1 0.0436(2) 0.02138(19) 0.01972(19) -0.00214(14) -0.00417(15) 0.00137(12)
    O1 0.0807(10) 0.0235(6) 0.0358(7) -0.0052(6) -0.0070(6) 0.0050(5)
    O1W 0.0456(7) 0.0419(8) 0.0444(8) 0.0030(6) -0.0114(6) -0.0121(6)
    O2 0.0808(10) 0.0297(7) 0.0340(7) -0.0014(6) -0.0157(6) -0.0019(5)
    O3 0.0926(11) 0.0393(7) 0.0283(7) -0.0025(7) -0.0099(7) 0.0063(5)
    O4 0.0851(10) 0.0251(6) 0.0454(8) -0.0059(6) -0.0086(7) 0.0091(5)
    O5 0.0584(8) 0.0528(8) 0.0221(6) 0.0066(6) -0.0030(5) -0.0078(5)
    O6 0.0748(9) 0.0322(7) 0.0303(7) 0.0027(6) -0.0106(6) -0.0053(5)
    O7 0.0864(11) 0.0519(9) 0.0318(7) 0.0122(8) -0.0079(7) 0.0002(6)
    O8 0.0824(11) 0.0605(9) 0.0366(8) 0.0046(8) -0.0006(7) -0.0225(7)
    N1 0.0459(8) 0.0285(7) 0.0305(7) 0.0019(6) -0.0038(6) 0.0066(5)
    N2 0.0643(10) 0.0265(7) 0.0336(8) -0.0027(7) -0.0044(7) -0.0028(6)
    N3 0.0479(9) 0.0443(9) 0.0287(7) -0.0013(7) 0.0012(6) -0.0084(6)
    N4 0.0589(10) 0.0334(8) 0.0510(10) 0.0015(7) 0.0072(8) -0.0093(7)
    C1 0.0353(8) 0.0235(8) 0.0280(8) 0.0022(6) 0.0001(6) 0.0019(6)
    C2 0.0360(8) 0.0249(8) 0.0247(7) 0.0012(6) -0.0010(6) -0.0008(6)
    C3 0.0347(8) 0.0242(8) 0.0267(8) 0.0035(6) 0.0011(6) 0.0042(6)
    C4 0.0333(8) 0.0243(7) 0.0299(8) 0.0013(6) 0.0003(6) -0.0020(6)
    C5 0.0468(9) 0.0304(9) 0.0244(8) -0.0012(7) -0.0036(7) -0.0015(6)
    C6 0.0422(9) 0.0282(8) 0.0268(8) 0.0010(7) -0.0013(7) 0.0045(6)
    C7 0.0421(9) 0.0248(8) 0.0307(8) 0.0003(7) -0.0012(7) 0.0030(6)
    C8 0.0391(9) 0.0335(9) 0.0252(8) -0.0017(7) 0.0030(6) -0.0033(6)
    C9 0.0394(9) 0.0312(8) 0.0286(8) 0.0011(7) 0.0004(7) -0.0015(6)
    C10 0.0362(8) 0.0354(9) 0.0264(8) -0.0002(7) 0.0012(7) -0.0027(6)
    C11 0.0331(8) 0.0337(9) 0.0402(9) -0.0015(7) 0.0058(7) -0.0043(7)
    C12 0.0484(10) 0.0324(9) 0.0401(10) 0.0039(8) 0.0032(8) 0.0050(7)
    C13 0.0437(9) 0.0418(10) 0.0271(8) 0.0016(8) -0.0005(7) 0.0029(7)
    C14 0.0432(9) 0.0372(9) 0.0237(8) -0.0032(7) 0.0021(7) -0.0037(7)
    O2W 0.0659(9) 0.0496(8) 0.0448(8) 0.0015(7) 0.0040(7) 0.0036(6)
_geom_special_details
;
 All esds (except the esd in the dihedral angle between two l.s. planes)
 are estimated using the full covariance matrix.  The cell esds are taken
 into account individually in the estimation of esds in distances, angles
 and torsion angles; correlations between esds in cell parameters are only
 used when they are defined by crystal symmetry.  An approximate (isotropic)
 treatment of cell esds is used for estimating esds involving l.s. planes.
;
loop_
    _geom_bond_atom_site_label_1
    _geom_bond_atom_site_label_2
    _geom_bond_site_symmetry_2
    _geom_bond_distance
    _geom_bond_publ_flag
    Mn1 O1 3_665 2.1575(12) ?
    Mn1 O1 . 2.1575(12) ?
    Mn1 O5 3_665 2.1600(13) ?
    Mn1 O5 . 2.1600(13) ?
    Mn1 O1W . 2.1630(14) ?
    Mn1 O1W 3_665 2.1630(14) ?
    O1 C7 . 1.233(2) ?
    O1W H1WA . 0.827(16) ?
    O1W H1WB . 0.813(16) ?
    O2 C7 . 1.277(2) ?
    O2 H2O . 1.27(4) ?
    O3 N1 . 1.2398(19) ?
    O4 N1 . 1.2314(19) ?
    O5 C14 . 1.242(2) ?
    O6 C14 . 1.275(2) ?
    O6 H2O . 1.20(4) ?
    O7 N3 . 1.233(2) ?
    O8 N3 . 1.237(2) ?
    N1 C3 . 1.4307(19) ?
    N2 C4 . 1.345(2) ?
    N2 H2A . 0.8581 ?
    N2 H2B . 0.8510 ?
    N3 C10 . 1.436(2) ?
    N4 C11 . 1.345(2) ?
    N4 H4A . 0.8655 ?
    N4 H4B . 0.8680 ?
    C1 C2 . 1.377(2) ?
    C1 C6 . 1.409(2) ?
    C1 C7 . 1.484(2) ?
    C2 C3 . 1.395(2) ?
    C2 H2 . 0.9300 ?
    C3 C4 . 1.413(2) ?
    C4 C5 . 1.419(2) ?
    C5 C6 . 1.363(2) ?
    C5 H5 . 0.9300 ?
    C6 H6 . 0.9300 ?
    C8 C9 . 1.377(2) ?
    C8 C13 . 1.406(2) ?
    C8 C14 . 1.492(2) ?
    C9 C10 . 1.393(2) ?
    C9 H9 . 0.9300 ?
    C10 C11 . 1.416(2) ?
    C11 C12 . 1.417(3) ?
    C12 C13 . 1.360(3) ?
    C12 H12 . 0.9300 ?
    C13 H13 . 0.9300 ?
    O2W H2WA . 0.8558 ?
    O2W H2WB . 0.8537 ?
loop_
    _geom_angle_atom_site_label_1
    _geom_angle_atom_site_label_2
    _geom_angle_atom_site_label_3
    _geom_angle_site_symmetry_1
    _geom_angle_site_symmetry_3
    _geom_angle
    _geom_angle_publ_flag
    O1 Mn1 O1 3_665 . 180.0 ?
    O1 Mn1 O5 3_665 3_665 92.57(6) ?
    O1 Mn1 O5 . 3_665 87.43(6) ?
    O1 Mn1 O5 3_665 . 87.43(6) ?
    O1 Mn1 O5 . . 92.57(6) ?
    O5 Mn1 O5 3_665 . 180.0 ?
    O1 Mn1 O1W 3_665 . 84.29(5) ?
    O1 Mn1 O1W . . 95.71(5) ?
    O5 Mn1 O1W 3_665 . 88.12(5) ?
    O5 Mn1 O1W . . 91.88(5) ?
    O1 Mn1 O1W 3_665 3_665 95.71(5) ?
    O1 Mn1 O1W . 3_665 84.29(5) ?
    O5 Mn1 O1W 3_665 3_665 91.88(5) ?
    O5 Mn1 O1W . 3_665 88.12(5) ?
    O1W Mn1 O1W . 3_665 180.0 ?
    C7 O1 Mn1 . . 142.04(12) ?
    Mn1 O1W H1WA . . 118.6(17) ?
    Mn1 O1W H1WB . . 125.3(18) ?
    H1WA O1W H1WB . . 106(2) ?
    C7 O2 H2O . . 124.8(18) ?
    C14 O5 Mn1 . . 135.11(13) ?
    C14 O6 H2O . . 120.4(19) ?
    O4 N1 O3 . . 121.07(14) ?
    O4 N1 C3 . . 119.93(14) ?
    O3 N1 C3 . . 119.00(14) ?
    C4 N2 H2A . . 116.6 ?
    C4 N2 H2B . . 116.7 ?
    H2A N2 H2B . . 126.7 ?
    O7 N3 O8 . . 121.58(15) ?
    O7 N3 C10 . . 119.44(14) ?
    O8 N3 C10 . . 118.98(16) ?
    C11 N4 H4A . . 117.6 ?
    C11 N4 H4B . . 115.2 ?
    H4A N4 H4B . . 124.9 ?
    C2 C1 C6 . . 118.40(14) ?
    C2 C1 C7 . . 120.90(14) ?
    C6 C1 C7 . . 120.70(14) ?
    C1 C2 C3 . . 120.53(15) ?
    C1 C2 H2 . . 119.7 ?
    C3 C2 H2 . . 119.7 ?
    C2 C3 C4 . . 121.96(14) ?
    C2 C3 N1 . . 116.77(14) ?
    C4 C3 N1 . . 121.27(14) ?
    N2 C4 C3 . . 125.16(15) ?
    N2 C4 C5 . . 118.87(14) ?
    C3 C4 C5 . . 115.97(14) ?
    C6 C5 C4 . . 121.70(15) ?
    C6 C5 H5 . . 119.1 ?
    C4 C5 H5 . . 119.1 ?
    C5 C6 C1 . . 121.42(15) ?
    C5 C6 H6 . . 119.3 ?
    C1 C6 H6 . . 119.3 ?
    O1 C7 O2 . . 124.97(16) ?
    O1 C7 C1 . . 118.99(15) ?
    O2 C7 C1 . . 116.03(14) ?
    C9 C8 C13 . . 117.94(15) ?
    C9 C8 C14 . . 121.66(15) ?
    C13 C8 C14 . . 120.40(15) ?
    C8 C9 C10 . . 121.00(16) ?
    C8 C9 H9 . . 119.5 ?
    C10 C9 H9 . . 119.5 ?
    C9 C10 C11 . . 121.91(15) ?
    C9 C10 N3 . . 116.57(15) ?
    C11 C10 N3 . . 121.50(15) ?
    N4 C11 C10 . . 125.85(17) ?
    N4 C11 C12 . . 118.74(17) ?
    C10 C11 C12 . . 115.41(15) ?
    C13 C12 C11 . . 122.26(16) ?
    C13 C12 H12 . . 118.9 ?
    C11 C12 H12 . . 118.9 ?
    C12 C13 C8 . . 121.45(16) ?
    C12 C13 H13 . . 119.3 ?
    C8 C13 H13 . . 119.3 ?
    O5 C14 O6 . . 123.99(16) ?
    O5 C14 C8 . . 118.82(16) ?
    O6 C14 C8 . . 117.19(15) ?
    H2WA O2W H2WB . . 115.4 ?
loop_
    _geom_torsion_atom_site_label_1
    _geom_torsion_atom_site_label_2
    _geom_torsion_atom_site_label_3
    _geom_torsion_atom_site_label_4
    _geom_torsion_site_symmetry_1
    _geom_torsion_site_symmetry_2
    _geom_torsion_site_symmetry_3
    _geom_torsion_site_symmetry_4
    _geom_torsion
    _geom_torsion_publ_flag
    C6 C1 C2 C3 . . . . 0.7(2) ?
    C7 C1 C2 C3 . . . . 179.94(15) ?
    C1 C2 C3 C4 . . . . 0.8(3) ?
    C1 C2 C3 N1 . . . . -178.46(15) ?
    O4 N1 C3 C2 . . . . -178.27(16) ?
    O3 N1 C3 C2 . . . . 1.7(2) ?
    O4 N1 C3 C4 . . . . 2.5(2) ?
    O3 N1 C3 C4 . . . . -177.55(16) ?
    C2 C3 C4 N2 . . . . 178.46(16) ?
    N1 C3 C4 N2 . . . . -2.3(3) ?
    C2 C3 C4 C5 . . . . -1.7(2) ?
    N1 C3 C4 C5 . . . . 177.57(15) ?
    N2 C4 C5 C6 . . . . -179.08(17) ?
    C3 C4 C5 C6 . . . . 1.0(3) ?
    C4 C5 C6 C1 . . . . 0.5(3) ?
    C2 C1 C6 C5 . . . . -1.4(3) ?
    C7 C1 C6 C5 . . . . 179.42(17) ?
    Mn1 O1 C7 O2 . . . . 0.8(3) ?
    Mn1 O1 C7 C1 . . . . -178.67(15) ?
    C2 C1 C7 O1 . . . . -175.97(17) ?
    C6 C1 C7 O1 . . . . 3.2(3) ?
    C2 C1 C7 O2 . . . . 4.5(3) ?
    C6 C1 C7 O2 . . . . -176.31(16) ?
    C13 C8 C9 C10 . . . . -0.2(3) ?
    C14 C8 C9 C10 . . . . 178.81(16) ?
    C8 C9 C10 C11 . . . . -0.1(3) ?
    C8 C9 C10 N3 . . . . -178.47(16) ?
    O7 N3 C10 C9 . . . . 7.9(3) ?
    O8 N3 C10 C9 . . . . -173.23(17) ?
    O7 N3 C10 C11 . . . . -170.52(17) ?
    O8 N3 C10 C11 . . . . 8.4(3) ?
    C9 C10 C11 N4 . . . . -179.64(18) ?
    N3 C10 C11 N4 . . . . -1.3(3) ?
    C9 C10 C11 C12 . . . . -0.6(3) ?
    N3 C10 C11 C12 . . . . 177.70(16) ?
    N4 C11 C12 C13 . . . . -179.19(18) ?
    C10 C11 C12 C13 . . . . 1.7(3) ?
    C11 C12 C13 C8 . . . . -2.1(3) ?
    C9 C8 C13 C12 . . . . 1.3(3) ?
    C14 C8 C13 C12 . . . . -177.73(17) ?
    Mn1 O5 C14 O6 . . . . -51.2(3) ?
    Mn1 O5 C14 C8 . . . . 128.20(16) ?
    C9 C8 C14 O5 . . . . 169.25(17) ?
    C13 C8 C14 O5 . . . . -11.7(3) ?
    C9 C8 C14 O6 . . . . -11.3(3) ?
    C13 C8 C14 O6 . . . . 167.69(17) ?
loop_
    _geom_hbond_atom_site_label_D
    _geom_hbond_atom_site_label_H
    _geom_hbond_atom_site_label_A
    _geom_hbond_site_symmetry_A
    _geom_hbond_distance_DH
    _geom_hbond_distance_HA
    _geom_hbond_distance_DA
    _geom_hbond_angle_DHA
    _geom_hbond_publ_flag
    O1W H1WA O3 2_655 0.827(16) 2.060(16) 2.8850(19) 176(2) yes
    O1W H1WA O4 2_655 0.827(16) 2.55(2) 3.1418(19) 130(2) yes
    O1W H1WA N1 2_655 0.827(16) 2.627(19) 3.4029(19) 157(2) yes
    O1W H1WB O2W . 0.813(16) 1.979(18) 2.784(2) 170(2) yes
    O2 H2O O5 . 1.27(4) 2.57(4) 3.448(2) 124(2) yes
    O6 H2O O2 . 1.20(4) 1.27(4) 2.4541(18) 168(4) yes
    N2 H2A O6 4_565 0.86 2.19 3.0160(19) 161.8 yes
    N2 H2B O4 . 0.85 1.99 2.629(2) 131.3 yes
    N4 H4A O8 . 0.87 2.03 2.648(2) 127.6 yes
    N4 H4B O2W 2_655 0.87 2.16 3.021(2) 172.5 yes
    C5 H5 O2 4_565 0.93 2.57 3.489(2) 169.6 yes
    C9 H9 N2 4_666 0.93 2.66 3.544(2) 159.5 yes
    C12 H12 O8 4_575 0.93 2.42 3.178(2) 138.2 yes
    O2W H2WA O7 3_766 0.86 2.14 2.995(2) 172.6 yes
    O2W H2WB O1W 3_765 0.85 2.39 3.127(2) 144.9 yes
    O2W H2WB O5 1_655 0.85 2.65 3.341(2) 138.7 yes
_shelx_space_group_comment
;
The symmetry employed for this shelxl refinement is uniquely defined
by the following loop, which should always be used as a source of
symmetry information in preference to the above space-group names.
They are only intended as comments.
;
_shelx_estimated_absorpt_T_min     0.394
_shelx_estimated_absorpt_T_max     0.599
_shelx_hkl_file
;
   2   0   0 3899166  158513
   4   0   0  182192    5102
   6   0   0   34869    2520
   8   0   0   10971     670
   1   1   0  570433   11223
   2   1   0  647608    8828
   3   1   0  342863    6045
   4   1   0    1119     231
   5   1   0    6696     376
   6   1   0      85     396
   7   1   0    7258    1141
   8   1   0     195     182
   0   2   0  131139    2552
   1   2   0  142567    1769
   2   2   0    5286     321
   3   2   0   65551    1131
   4   2   0   10866     453
   5   2   0    7572     384
   6   2   0    4339     653
   7   2   0     172     496
   8   2   0     654     193
   1   3   0   70451     806
   2   3   0  205961    3647
   3   3   0  264279    5261
   4   3   0   24001     640
   5   3   0   10284     389
   6   3   0     562     333
   7   3   0    9988     740
   8   3   0    2994     277
   0   4   0   14953     301
   1   4   0    1847      86
   2   4   0   38088     767
   3   4   0    9204     357
   4   4   0   48060    1005
   5   4   0   13778     426
   6   4   0   17774    1545
   7   4   0      46     312
   8   4   0     289     168
   1   5   0  560945    6679
   2   5   0    8138     305
   3   5   0  112842    3261
   4   5   0   90244    2739
   5   5   0   20920     881
   6   5   0    7315     580
   7   5   0    4922     470
   8   5   0    2725     311
   0   6   0   68717    1174
   1   6   0   78162     953
   2   6   0    2564     226
   3   6   0   71459    1585
   4   6   0   12189     461
   5   6   0     589     192
   6   6   0   42026    1338
   7   6   0     991     326
   8   6   0     294     191
   1   7   0  398147    4657
   2   7   0    1937     183
   3   7   0   28569     866
   4   7   0   47731     803
   5   7   0    5841     327
   6   7   0     290     246
   7   7   0   15426     727
   8   7   0     205     232
   0   8   0  794872   14245
   1   8   0  326806    3815
   2   8   0  505346    7247
   3   8   0  334002    6033
   4   8   0   59387    1265
   5   8   0   86732    1514
   6   8   0    4462     371
   7   8   0    2240     320
   1   9   0  146056    2105
   2   9   0  110586    1847
   3   9   0  106808    2655
   4   9   0    2733     232
   5   9   0   14152     567
   6   9   0     989     282
   7   9   0    7686     437
   0  10   0   63331    1666
   1  10   0   12848     560
   2  10   0    3075     259
   3  10   0   37809     882
   4  10   0   92748    2369
   5  10   0     266     326
   6  10   0   12074     628
   7  10   0   23773     810
   1  11   0   55016    1418
   2  11   0   71429    1997
   3  11   0  153887    3788
   4  11   0    5626     404
   5  11   0    3107     419
   6  11   0    5823     508
   7  11   0    4235     400
   0  12   0    5552    1149
   1  12   0   25970     917
   2  12   0   17746     645
   3  12   0    2426     394
   4  12   0    5951     373
   5  12   0    7496     693
   6  12   0    5135     473
   7  12   0    1716     255
   1  13   0  112880    3102
   2  13   0   30506    1463
   3  13   0   75502    2566
   4  13   0    7326     549
   5  13   0   12487     971
   6  13   0    1193     372
   7  13   0   12485    1860
   0  14   0  122080    2664
   1  14   0   43541    1037
   2  14   0   10978     606
   3  14   0    4614     429
   4  14   0   19311    1573
   5  14   0     884     337
   6  14   0    7370     557
   1  15   0    2709     300
   2  15   0   14364     860
   3  15   0   22063    1192
   4  15   0    1037     432
   5  15   0   22671    1056
   6  15   0    2190     296
   0  16   0  114108    3720
   1  16   0    4891     792
   2  16   0   78366    2127
   3  16   0   19037     874
   4  16   0   18937     986
   5  16   0     100     376
   6  16   0    3599     612
   1  17   0   27546    1599
   2  17   0   12567     671
   3  17   0   49903    2481
   4  17   0   26854    1272
   5  17   0    5134     560
   0  18   0   11364    1766
   1  18   0   24580    1425
   2  18   0   96313    2094
   3  18   0     -56     352
   4  18   0  109677    3537
   5  18   0   14677    1019
   1  19   0   21232     943
   2  19   0     262     276
   3  19   0   10912     690
   4  19   0    2269     338
   5  19   0    3459     358
   0  20   0   32319    1282
   1  20   0     269     290
   2  20   0    3877     434
   3  20   0     -53     237
   4  20   0   11497     570
   1  21   0    3551     384
   2  21   0    1852     247
   3  21   0    1119     261
   0  22   0   36120    2207
   1  22   0    3637     335
   2  22   0   13110     658
   3  22   0     -64     180
   1  23   0    2732     348
   2  23   0     614     289
  -7   0   1   31626    2350
  -5   0   1   13793     772
  -3   0   1  928338   23675
  -1   0   1  356872    5153
   1   0   1  608256    9380
   3   0   1  135907    3692
   5   0   1  122615    3997
   7   0   1   88736    4218
  -8   1   1     540     202
  -7   1   1     -64     504
  -6   1   1    7016     541
  -5   1   1     182     206
  -4   1   1  444600   10999
  -3   1   1   25083     601
  -2   1   1 1261395   17293
  -1   1   1   53799     601
   0   1   1   17848     293
   1   1   1  273128    2878
   2   1   1   84838    1334
   3   1   1   12910     435
   4   1   1   28375    1077
   5   1   1   44502    1349
   6   1   1   24701    1488
   7   1   1    1412     952
   8   1   1     513     188
  -8   2   1     129     216
  -7   2   1    3608     542
  -6   2   1     484     315
  -5   2   1    6314     333
  -4   2   1  138936    3742
  -3   2   1  102180    1995
  -2   2   1 3496886   88382
  -1   2   1  350568    4123
   0   2   1  116320    1168
   1   2   1   58763     941
   2   2   1    3658     212
   3   2   1  281737    4518
   4   2   1   62459    2392
   5   2   1   43237    1246
   6   2   1   22955    1458
   7   2   1    1215     408
   8   2   1     756     172
  -8   3   1    4765     334
  -7   3   1    6478     843
  -6   3   1   34421    2043
  -5   3   1     214     152
  -4   3   1    2403     239
  -3   3   1   93068    1855
  -2   3   1    4762     350
  -1   3   1   72382     825
   0   3   1  965821   11918
   1   3   1   11142     210
   2   3   1   60756    1005
   3   3   1    8780     432
   4   3   1   23595     699
   5   3   1     550     188
   6   3   1    9166     651
   7   3   1     643     372
   8   3   1     330     139
  -8   4   1     602     186
  -7   4   1   10698     668
  -6   4   1    2177     362
  -5   4   1    1032     178
  -4   4   1   33845     853
  -3   4   1    4696     280
  -2   4   1   25157     467
  -1   4   1  168800    1695
   0   4   1   78518     700
   1   4   1    3792     163
   2   4   1     898      97
   3   4   1  199819    3696
   4   4   1    7422     385
   5   4   1    4408     300
   6   4   1    3488     465
   7   4   1    6221     655
   8   4   1     313     132
  -8   5   1    2168     313
  -7   5   1    1516     330
  -6   5   1     217     318
  -5   5   1   15707     576
  -4   5   1   41023    1152
  -3   5   1   12798     440
  -2   5   1  140266    2114
  -1   5   1   11208     211
   0   5   1  252810    2350
   1   5   1  491999    5524
   2   5   1  155292    2692
   3   5   1     295     166
   4   5   1   24966     721
   5   5   1   29729     778
   6   5   1   18692     799
   7   5   1    3284     400
   8   5   1    2215     273
  -8   6   1     325     202
  -7   6   1     405     240
  -6   6   1    2755     305
  -5   6   1    4784     317
  -4   6   1    5626     427
  -3   6   1  270129    4936
  -2   6   1   20012     416
  -1   6   1  373296    4139
   0   6   1   80998     887
   1   6   1   18024     366
   2   6   1  147872    2465
   3   6   1  273417    5760
   4   6   1  103130    1446
   5   6   1    2947     252
   6   6   1    1347     329
   7   6   1   15006     717
   8   6   1     878     263
  -8   7   1    3571     375
  -7   7   1    1188     258
  -6   7   1   22020     768
  -5   7   1   23106     622
  -4   7   1  101695    1610
  -3   7   1  253001    5338
  -2   7   1   23998     592
  -1   7   1     313      69
   0   7   1  441017    5466
   1   7   1   22313     456
   2   7   1   49762    1060
   3   7   1    8207     553
   4   7   1  126484    1845
   5   7   1     326     192
   6   7   1   60294    1391
   7   7   1    5989     532
  -8   8   1     263     210
  -7   8   1    6924     446
  -6   8   1    1658     291
  -5   8   1   11857     454
  -4   8   1   20524     605
  -3   8   1  428909    9430
  -2   8   1   89957    1400
  -1   8   1  585929    8467
   0   8   1   30399     538
   1   8   1   41162     883
   2   8   1   91814    1734
   3   8   1  118802    2882
   4   8   1    2528     194
   5   8   1     988     214
   6   8   1   30153     911
   7   8   1    4537     412
  -7   9   1    2039     293
  -6   9   1    9487     520
  -5   9   1     689     213
  -4   9   1    5686     327
  -3   9   1    1144     327
  -2   9   1   88124    1415
  -1   9   1  408277    6444
   0   9   1  790067   10626
   1   9   1  181456    2564
   2   9   1   88958    1732
   3   9   1    1840     319
   4   9   1   26984     569
   5   9   1   23583     812
   6   9   1   41779    1536
   7   9   1     667     257
  -7  10   1   31245     989
  -6  10   1    3342     482
  -5  10   1   59238    1425
  -4  10   1   31968    1031
  -3  10   1   90009    2297
  -2  10   1    7772     404
  -1  10   1   38978     967
   0  10   1  153657    2636
   1  10   1    2361     190
   2  10   1  136154    2484
   3  10   1   26828     760
   4  10   1   43436    1335
   5  10   1   16825     829
   6  10   1     299     265
   7  10   1    1343     258
  -7  11   1     814     231
  -6  11   1   26929    1047
  -5  11   1    2779     375
  -4  11   1   48435    1426
  -3  11   1   30631    1370
  -2  11   1   31987    1444
  -1  11   1     -45     196
   0  11   1   67176    1576
   1  11   1    7443     425
   2  11   1   42469    1212
   3  11   1     335     223
   4  11   1    8406     472
   5  11   1    1178     365
   6  11   1    4788     422
   7  11   1    1169     253
  -7  12   1    3885     297
  -6  12   1     897     324
  -5  12   1   12040     703
  -4  12   1    4697     374
  -3  12   1   32227     870
  -2  12   1     183     148
  -1  12   1   27430     954
   0  12   1    4548     354
   1  12   1   55550    2554
   2  12   1   13550     587
   3  12   1   82635    2405
   4  12   1    -149     297
   5  12   1   27047    1809
   6  12   1     100     290
   7  12   1    1277     320
  -7  13   1    3042     413
  -6  13   1    5353     454
  -5  13   1    2117     551
  -4  13   1   22559     973
  -3  13   1     439     294
  -2  13   1   41257     868
  -1  13   1   67130    1433
   0  13   1   35362     913
   1  13   1  141994    2507
   2  13   1    8322     454
   3  13   1    5995     573
   4  13   1    8019     572
   5  13   1     917     355
   6  13   1   12935     943
  -6  14   1    8246    1123
  -5  14   1   16754     800
  -4  14   1   10372     787
  -3  14   1   66624    2799
  -2  14   1    2933     286
  -1  14   1    1958     281
   0  14   1     197     176
   1  14   1    3303     487
   2  14   1    6836     602
   3  14   1   14283     712
   4  14   1     746     322
   5  14   1    3216     408
   6  14   1     520     256
  -6  15   1     907     266
  -5  15   1     851     264
  -4  15   1   29245    1623
  -3  15   1  125052    3780
  -2  15   1    2144     308
  -1  15   1  137678    3827
   0  15   1   10550     629
   1  15   1    2557     389
   2  15   1   50578    1789
   3  15   1     552     295
   4  15   1   28269    1934
   5  15   1      68     301
   6  15   1   14684     767
  -6  16   1    1195    1031
  -5  16   1    2664     452
  -4  16   1     106     419
  -3  16   1    3245     490
  -2  16   1   15573     704
  -1  16   1  160633    3193
   0  16   1   52791    2083
   1  16   1   85419    3100
   2  16   1   60644    2621
   3  16   1    3093     381
   4  16   1    2668     469
   5  16   1   21148    2287
   6  16   1    4842     338
  -6  17   1    1747     485
  -5  17   1   11534     783
  -4  17   1    5312     630
  -3  17   1    -177     380
  -2  17   1    1637     378
  -1  17   1   37174    1280
   0  17   1   99426    2753
   1  17   1   31241    1237
   2  17   1   94447    2673
   3  17   1   60411    1783
   4  17   1   75683    4453
   5  17   1     523     312
  -5  18   1   20122     729
  -4  18   1   24873    1299
  -3  18   1    6675     836
  -2  18   1   30674    1137
  -1  18   1   26823    1065
   0  18   1    8373     598
   1  18   1   33666    1353
   2  18   1   24867     852
   3  18   1   89582    2260
   4  18   1    2751     395
   5  18   1   32519    1686
  -5  19   1    2197     276
  -4  19   1   12172     964
  -3  19   1    1217     306
  -2  19   1    6806     695
  -1  19   1   25212    1000
   0  19   1   21221     913
   1  19   1    9230     665
   2  19   1   12728     671
   3  19   1    9221     524
   4  19   1    2594     312
  -4  20   1    2321     398
  -3  20   1   28129     950
  -2  20   1    2559     370
  -1  20   1    5479     400
   0  20   1    9078     579
   1  20   1   48760    1440
   2  20   1    1163     308
   3  20   1   60474    1375
   4  20   1    4950     513
  -4  21   1   18271    1494
  -3  21   1     -74     213
  -2  21   1   25827     833
  -1  21   1     993     252
   0  21   1    8079     748
   1  21   1      23     230
   2  21   1    5791     428
   3  21   1     -65     156
  -3  22   1    5268     326
  -2  22   1     172     159
  -1  22   1    2061     329
   0  22   1    6345     506
   1  22   1    1953     314
   2  22   1    7320     507
  -2  23   1    1058     318
  -1  23   1    4233     334
   0  23   1    6171    1112
   1  23   1    3678     312
  -8   0   2     644     322
  -6   0   2    5478     572
  -4   0   2  475441   16563
  -2   0   2  609183   12405
   0   0   2  219717    2916
   2   0   2   27883     601
   4   0   2   23152    1166
   6   0   2   26869    2270
   8   0   2    2515     327
  -8   1   2    1460     237
  -7   1   2   22780     898
  -6   1   2    -204     256
  -5   1   2   45089    1123
  -4   1   2  295608    7397
  -3   1   2   76827    1554
  -2   1   2 4193933   86365
  -1   1   2  233581    2530
   0   1   2  507891    5375
   1   1   2   16082     232
   2   1   2   14755     325
   3   1   2 1248934   33707
   4   1   2   10393     537
   5   1   2   42839    1002
   6   1   2   10049     966
   7   1   2     956     458
   8   1   2    4686     284
  -8   2   2    4900     321
  -7   2   2     638     347
  -6   2   2   41287    1286
  -5   2   2    3285     292
  -4   2   2  218071    4304
  -3   2   2  106696    2057
  -2   2   2  701983    9464
  -1   2   2   51928     626
   0   2   2  116262    1412
   1   2   2   26713     414
   2   2   2   83801    1715
   3   2   2    1702     200
   4   2   2   31771    1046
   5   2   2    6060     323
   6   2   2   67994    2164
   7   2   2    3021     460
   8   2   2    1429     222
  -8   3   2    1089     230
  -7   3   2    3301     339
  -6   3   2   39177    1313
  -5   3   2    2901     253
  -4   3   2  266604    4320
  -3   3   2   13756     474
  -2   3   2   77513    1110
  -1   3   2   86603     925
   0   3   2    4718     103
   1   3   2  205868    3212
   2   3   2   10099     341
   3   3   2  249459    4075
   4   3   2   10741     594
   5   3   2   37068     915
   6   3   2   10411     682
   7   3   2   17388     903
   8   3   2    3134     212
  -8   4   2      88     195
  -7   4   2    4141     309
  -6   4   2    1718     331
  -5   4   2   15146     611
  -4   4   2   94738    2286
  -3   4   2   31886     851
  -2   4   2   14592     365
  -1   4   2  118817    1215
   0   4   2  321006    3075
   1   4   2  199952    2840
   2   4   2  357599    8526
   3   4   2   71072    1722
   4   4   2   55689    1264
   5   4   2   19432     536
   6   4   2   22237    1008
   7   4   2     541     339
   8   4   2     456     180
  -8   5   2     927     310
  -7   5   2    6231     479
  -6   5   2    1173     334
  -5   5   2    1462     247
  -4   5   2    4018     470
  -3   5   2   45911    1105
  -2   5   2    7559     253
  -1   5   2   70895     910
   0   5   2     153      69
   1   5   2  154420    3249
   2   5   2    1687     173
   3   5   2   38189    1432
   4   5   2   12889     383
   5   5   2   10140     460
   6   5   2    7064     519
   7   5   2    2238     436
   8   5   2       0     187
  -8   6   2    7742     477
  -7   6   2     104     319
  -6   6   2   56812    2580
  -5   6   2    9114     408
  -4   6   2   34135     962
  -3   6   2     543     200
  -2   6   2    2357     143
  -1   6   2  301250    3345
   0   6   2    7734     195
   1   6   2  113880    1914
   2   6   2   12461     445
   3   6   2   14877     855
   4   6   2  136937    2576
   5   6   2     967     216
   6   6   2   19793     746
   7   6   2     599     333
  -8   7   2     472     257
  -7   7   2   33048    1105
  -6   7   2    6657     426
  -5   7   2   96238    2558
  -4   7   2    2208     224
  -3   7   2  323551    5210
  -2   7   2  109210    1520
  -1   7   2  200476    2391
   0   7   2  426607    4983
   1   7   2   10260     549
   2   7   2   14940     619
   3   7   2   30271    1318
   4   7   2   67775    1456
   5   7   2    5063     310
   6   7   2    4133     358
   7   7   2     418     298
  -8   8   2    1122     226
  -7   8   2    1868     261
  -6   8   2    1767     300
  -5   8   2     682     220
  -4   8   2   94787    1640
  -3   8   2    2254     233
  -2   8   2    4637     242
  -1   8   2     658     179
   0   8   2   98072    1368
   1   8   2  460020    8052
   2   8   2  202995    4339
   3   8   2   90182    3896
   4   8   2   41370     774
   5   8   2     403     235
   6   8   2    9837     530
   7   8   2    3811     554
  -7   9   2    5726     420
  -6   9   2     208     284
  -5   9   2    8058     414
  -4   9   2   61989    2047
  -3   9   2   27371     765
  -2   9   2   11163     426
  -1   9   2  355812    5696
   0   9   2   24329     582
   1   9   2  173190    2897
   2   9   2  282003    7271
   3   9   2  380067    5520
   4   9   2     455     168
   5   9   2  131293    3204
   6   9   2   19121     943
   7   9   2   45609    1371
  -7  10   2     390     232
  -6  10   2    2984     358
  -5  10   2     763     304
  -4  10   2  122520    3571
  -3  10   2    8949     415
  -2  10   2  177152    3068
  -1  10   2   55180    1202
   0  10   2  158225    2709
   1  10   2   39821    1059
   2  10   2  186613    5100
   3  10   2    3145     288
   4  10   2   37630     871
   5  10   2   11571     518
   6  10   2   14113     709
   7  10   2    2226     305
  -7  11   2    9099     471
  -6  11   2     188     295
  -5  11   2     979     310
  -4  11   2   23625     620
  -3  11   2   21857    1009
  -2  11   2    9552     441
  -1  11   2   27453     784
   0  11   2   65557    1556
   1  11   2   83707    1865
   2  11   2    4194     312
   3  11   2  226155    3685
   4  11   2    7791     552
   5  11   2    1548     291
   6  11   2     320     279
   7  11   2    2016     317
  -7  12   2    1125     246
  -6  12   2    8939     542
  -5  12   2    1642     319
  -4  12   2   84676    2003
  -3  12   2   12085     647
  -2  12   2  114838    2301
  -1  12   2   14536     519
   0  12   2  292095    6349
   1  12   2   30900     851
   2  12   2   23826     744
   3  12   2   10680     579
   4  12   2    3878     453
   5  12   2   10989     666
   6  12   2   14762     987
   7  12   2    1551     410
  -7  13   2    8809     428
  -6  13   2    8181     706
  -5  13   2    1100     347
  -4  13   2    3051     509
  -3  13   2    2553     383
  -2  13   2    9606     398
  -1  13   2   31463     757
   0  13   2   25355     721
   1  13   2    2545     285
   2  13   2   13357     748
   3  13   2    4478     451
   4  13   2     110     301
   5  13   2     713     343
   6  13   2    5356     572
  -6  14   2   12117     715
  -5  14   2     279     268
  -4  14   2   27416    1053
  -3  14   2    1943     336
  -2  14   2   69869    1523
  -1  14   2   30568    1100
   0  14   2  179545    3213
   1  14   2   50621    1220
   2  14   2   29619    1318
   3  14   2    9874     697
   4  14   2   28793    1319
   5  14   2   23757    1265
   6  14   2    5964     415
  -6  15   2    1625     419
  -5  15   2   14874     704
  -4  15   2   17567     834
  -3  15   2  189162    4055
  -2  15   2  144773    2258
  -1  15   2   56381    1297
   0  15   2   47005    1117
   1  15   2   30080    1250
   2  15   2   44111    1240
   3  15   2    1643     339
   4  15   2    4975     498
   5  15   2    4806     474
   6  15   2     198     169
  -6  16   2   22088     928
  -5  16   2    4080     447
  -4  16   2   54414    1949
  -3  16   2    2153     475
  -2  16   2  109036    2314
  -1  16   2    4520     377
   0  16   2  162204    2961
   1  16   2    1130     295
   2  16   2   16018     719
   3  16   2   12048     627
   4  16   2    4271     759
   5  16   2    5574     567
  -6  17   2   16367    2852
  -5  17   2   11717     994
  -4  17   2   16026    1351
  -3  17   2  203007    5792
  -2  17   2   29502    1135
  -1  17   2   84839    2126
   0  17   2  142113    2755
   1  17   2  137809    2763
   2  17   2  112218    2253
   3  17   2   52501    1336
   4  17   2   18001    1348
   5  17   2   29014    2616
  -5  18   2    1601     247
  -4  18   2   15935     769
  -3  18   2   23325    1661
  -2  18   2   19645     793
  -1  18   2    6483     659
   0  18   2  104632    2174
   1  18   2   20176     992
   2  18   2   52980    1871
   3  18   2    8359     552
   4  18   2    4954     395
   5  18   2     140     212
  -5  19   2    3865     283
  -4  19   2   18228    1006
  -3  19   2   16174     726
  -2  19   2    1389     408
  -1  19   2  139823    2993
   0  19   2     431     248
   1  19   2   76511    2302
   2  19   2    2264     420
   3  19   2    7588     471
   4  19   2    1836     311
  -4  20   2    4625    1162
  -3  20   2     562     279
  -2  20   2   24581    1000
  -1  20   2     801     291
   0  20   2   20380     722
   1  20   2     159     497
   2  20   2    1752     385
   3  20   2     397     203
   4  20   2     760     202
  -3  21   2    6732     434
  -2  21   2     271     255
  -1  21   2   64497    1585
   0  21   2    1198     255
   1  21   2   20933     930
   2  21   2    4443     463
   3  21   2   14774     680
  -3  22   2     584     182
  -2  22   2    6519     413
  -1  22   2    3360     294
   0  22   2    6999     516
   1  22   2     992     241
   2  22   2    6239     458
  -1  23   2    3428     303
   0  23   2    7192     553
   1  23   2    5058     418
  -7   0   3   16609    1360
  -5   0   3    4355     452
  -3   0   3    5758     398
  -1   0   3  124391    2180
   1   0   3  493036    9843
   3   0   3    3134     427
   5   0   3   29904    1550
   7   0   3   15241     995
  -8   1   3     434     241
  -7   1   3     797     352
  -6   1   3   15603     619
  -5   1   3   20421     611
  -4   1   3  595907   12176
  -3   1   3     657     131
  -2   1   3   10127     204
  -1   1   3  137040    1576
   0   1   3  147396    1619
   1   1   3  176622    2083
   2   1   3  301912    3198
   3   1   3  168728    4759
   4   1   3  268763    3931
   5   1   3  155727    2619
   6   1   3  111608    3357
   7   1   3    4420     467
   8   1   3    4758     337
  -8   2   3     945     216
  -7   2   3   15378     796
  -6   2   3  133793    4290
  -5   2   3    1111     207
  -4   2   3  753635   13275
  -3   2   3    4855     283
  -2   2   3  356657    4656
  -1   2   3  176929    2166
   0   2   3  684224    8908
   1   2   3  213305    2497
   2   2   3    1714     144
   3   2   3  400710    9692
   4   2   3   19266     499
   5   2   3   19990     580
   6   2   3     500     328
   7   2   3    7718     765
   8   2   3     800     289
  -8   3   3    3934     289
  -7   3   3     948     307
  -6   3   3    1996     457
  -5   3   3   11529     432
  -4   3   3  176851    2996
  -3   3   3   10142     370
  -2   3   3   14665     280
  -1   3   3   19212     258
   0   3   3  156954    2226
   1   3   3  162131    2564
   2   3   3  239950    3973
   3   3   3    1062     183
   4   3   3   10454     362
   5   3   3    1389     209
   6   3   3   15471     707
   7   3   3    4545     488
  -8   4   3     131     199
  -7   4   3   17103     823
  -6   4   3    5234     376
  -5   4   3   12383     456
  -4   4   3  158523    2747
  -3   4   3    6595     508
  -2   4   3   15683     380
  -1   4   3  147978    1573
   0   4   3    7852     250
   1   4   3  270186    4216
   2   4   3   70219    1799
   3   4   3    3469     277
   4   4   3   11213     393
   5   4   3    6646     371
   6   4   3    2590     377
   7   4   3   17247     953
  -8   5   3    7634     587
  -7   5   3    5383     393
  -6   5   3   20831    1167
  -5   5   3     809     263
  -4   5   3   16650     944
  -3   5   3    4884     284
  -2   5   3   22405     528
  -1   5   3  103366    1210
   0   5   3  786166   10719
   1   5   3  231127    4723
   2   5   3  555057   11263
   3   5   3    3530     321
   4   5   3    4251     229
   5   5   3    1596     226
   6   5   3    8845     562
   7   5   3     370     313
  -8   6   3     331     201
  -7   6   3   23526     863
  -6   6   3    1006     332
  -5   6   3   74391    1800
  -4   6   3   15410     556
  -3   6   3    7069     340
  -2   6   3    6696     252
  -1   6   3    7926     472
   0   6   3   13133     386
   1   6   3   98181    1822
   2   6   3   30603     970
   3   6   3  123819    3976
   4   6   3     937     157
   5   6   3   33113     747
   6   6   3      60     295
   7   6   3    1110     327
  -8   7   3    4291     326
  -7   7   3      95     283
  -6   7   3   23591     826
  -5   7   3     236     194
  -4   7   3   62005    1339
  -3   7   3     419     146
  -2   7   3  101233    1429
  -1   7   3    5980     208
   0   7   3  124294    3029
   1   7   3    7670     324
   2   7   3   19241     692
   3   7   3    6651     477
   4   7   3    6434     277
   5   7   3   14287     508
   6   7   3   14479     617
   7   7   3    1979     446
  -8   8   3       0     221
  -7   8   3    2915     323
  -6   8   3   13354     629
  -5   8   3    1485     241
  -4   8   3    3337     233
  -3   8   3   72791    1288
  -2   8   3   24742     577
  -1   8   3   71284    1524
   0   8   3   43645    1029
   1   8   3  197115    3256
   2   8   3   50394    1514
   3   8   3  437940    9373
   4   8   3     310     166
   5   8   3    5527     359
   6   8   3    4573     419
   7   8   3    1617     431
  -7   9   3    5135     442
  -6   9   3   18187     673
  -5   9   3   11665     624
  -4   9   3   74166    1983
  -3   9   3   28894    1027
  -2   9   3  164956    2578
  -1   9   3    3519     239
   0   9   3  731338   10536
   1   9   3   98452    2051
   2   9   3   95740    2395
   3   9   3   19142     548
   4   9   3   65614    1430
   5   9   3   16721     725
   6   9   3   87972    2461
   7   9   3    6941     837
  -7  10   3    7916     494
  -6  10   3    6926     426
  -5  10   3    7390     539
  -4  10   3   66355    1566
  -3  10   3  133403    2945
  -2  10   3  125660    2637
  -1  10   3  546975    8638
   0  10   3   20376     704
   1  10   3  255448    4189
   2  10   3    3301    1034
   3  10   3  136560    2368
   4  10   3   16447     587
   5  10   3   60289    1903
   6  10   3    3722     598
   7  10   3    6820     376
  -7  11   3     -18     230
  -6  11   3    3585     389
  -5  11   3     259     296
  -4  11   3   32738     878
  -3  11   3   29464     703
  -2  11   3   17911     810
  -1  11   3   32357     959
   0  11   3  190738    3694
   1  11   3   38090    1095
   2  11   3    3292     284
   3  11   3    1457     248
   4  11   3    3215     376
   5  11   3    6628     435
   6  11   3    2534     487
   7  11   3    1189     241
  -7  12   3     234     208
  -6  12   3     521     282
  -5  12   3    1693     352
  -4  12   3     266     213
  -3  12   3  103006    3178
  -2  12   3   12894     382
  -1  12   3  190262    2262
   0  12   3    2623     207
   1  12   3   36437     783
   2  12   3    9284     409
   3  12   3   28041     884
   4  12   3     153     278
   5  12   3   10174     673
   6  12   3     299     225
  -7  13   3     258     181
  -6  13   3    8862     477
  -5  13   3   39676    1121
  -4  13   3  164110    3574
  -3  13   3   33490    1710
  -2  13   3  129145    2752
  -1  13   3     965     158
   0  13   3   33564     734
   1  13   3     744     165
   2  13   3   21624     938
   3  13   3    9821     599
   4  13   3    4032     464
   5  13   3    5861     691
   6  13   3    5662     365
  -6  14   3    1522     304
  -5  14   3   65320    1631
  -4  14   3   45501    1686
  -3  14   3   37693    1126
  -2  14   3    5488     313
  -1  14   3    2778     266
   0  14   3     816     197
   1  14   3   13285     522
   2  14   3    2595     268
   3  14   3   29495    2479
   4  14   3    1250     314
   5  14   3   11507     697
   6  14   3    1424     245
  -6  15   3    2583     902
  -5  15   3   47040    1744
  -4  15   3   31979    2494
  -3  15   3    5358     760
  -2  15   3    3241     269
  -1  15   3    5273     389
   0  15   3   24681     662
   1  15   3   49159    1253
   2  15   3    1741     293
   3  15   3   67329    3012
   4  15   3    1041     327
   5  15   3   26952    1542
   6  15   3    1082     184
  -6  16   3      86     173
  -5  16   3    2212     311
  -4  16   3    1120     399
  -3  16   3    2161     363
  -2  16   3   26678     842
  -1  16   3  255142    6058
   0  16   3   62209    1333
   1  16   3  101768    2430
   2  16   3   24933     794
   3  16   3   36252    1975
   4  16   3     -10     288
   5  16   3    4939     531
  -6  17   3     484     205
  -5  17   3    3286     319
  -4  17   3    3070     430
  -3  17   3    5063     462
  -2  17   3   47690    1277
  -1  17   3   20529    1109
   0  17   3   23024     841
   1  17   3   37121    1158
   2  17   3   78098    2068
   3  17   3   29190     812
   4  17   3   16570    1046
   5  17   3     107     240
  -5  18   3   17933    2465
  -4  18   3   11536     697
  -3  18   3   38564    1181
  -2  18   3   16478     985
  -1  18   3   27633    1033
   0  18   3   21419     803
   1  18   3    5836     474
   2  18   3    7514     532
   3  18   3    7859     443
   4  18   3    6486     701
  -5  19   3    6647     896
  -4  19   3   36102    1577
  -3  19   3    1674     331
  -2  19   3  105672    3498
  -1  19   3     870     316
   0  19   3  123382    2412
   1  19   3    9095     626
   2  19   3   41600    1524
   3  19   3      28     226
   4  19   3    6938     737
  -4  20   3    1090     260
  -3  20   3   42804    2103
  -2  20   3     377     288
  -1  20   3   13605     756
   0  20   3      -9     221
   1  20   3    4235     403
   2  20   3   25405    1102
   3  20   3    2255     316
  -3  21   3     326     186
  -2  21   3    2607     334
  -1  21   3    9708     583
   0  21   3   10889     621
   1  21   3    2447     366
   2  21   3    4222     424
   3  21   3     377     206
  -3  22   3    6533     529
  -2  22   3     829     201
  -1  22   3    6198     378
   0  22   3    3108     424
   1  22   3    2632     359
   2  22   3    2206     286
  -1  23   3     113     147
   0  23   3    6837     578
  -8   0   4   21826    3092
  -6   0   4   27566    1044
  -4   0   4    1678     361
  -2   0   4  381545    7661
   0   0   4  345593    5995
   2   0   4  773807   13744
   4   0   4   13357     571
   6   0   4   20663    1331
  -8   1   4    5483     315
  -7   1   4    8905     590
  -6   1   4   50301    1506
  -5   1   4    6192     575
  -4   1   4   18824     612
  -3   1   4   81847    1462
  -2   1   4  117258    1618
  -1   1   4  360940    4147
   0   1   4     105      49
   1   1   4   50048     821
   2   1   4   51587     824
   3   1   4  211633    4032
   4   1   4   39022     774
   5   1   4   27018    1062
   6   1   4     290     292
   7   1   4    2922     414
  -8   2   4   13949     920
  -7   2   4    5111     431
  -6   2   4  179708    2777
  -5   2   4    5960     399
  -4   2   4  641022   11306
  -3   2   4    3902     216
  -2   2   4  287067    3756
  -1   2   4  207350    2384
   0   2   4  299484    3454
   1   2   4  647085    7674
   2   2   4   67209    1168
   3   2   4   11877     567
   4   2   4    7238     376
   5   2   4     237     220
   6   2   4   44014    1246
   7   2   4      87     260
  -8   3   4    8415     392
  -7   3   4   13128     562
  -6   3   4    1378     305
  -5   3   4   55549    1030
  -4   3   4   28968     908
  -3   3   4  177357    4174
  -2   3   4   97291    1483
  -1   3   4  641221    9233
   0   3   4   21722     432
   1   3   4  133912    2183
   2   3   4   38865     734
   3   3   4   48108    3188
   4   3   4   21949     617
   5   3   4   43258    1342
   6   3   4    6243     531
   7   3   4    5626     598
  -8   4   4    7221     389
  -7   4   4     998     267
  -6   4   4   59037    1495
  -5   4   4     737     146
  -4   4   4   74800    1694
  -3   4   4     302     162
  -2   4   4   71363    1103
  -1   4   4   10606     228
   0   4   4  262782    3727
   1   4   4  165140    2727
   2   4   4    6063     276
   3   4   4    8285     924
   4   4   4    2948     212
   5   4   4    8384     489
   6   4   4   77131    1979
   7   4   4    7810     467
  -8   5   4     205     284
  -7   5   4   12320     652
  -6   5   4   11337     733
  -5   5   4   22798     918
  -4   5   4     222     204
  -3   5   4  138873    2504
  -2   5   4   11157     307
  -1   5   4   66961     895
   0   5   4     289      75
   1   5   4    4730     240
   2   5   4  196623    3684
   3   5   4   53368    1377
   4   5   4   43778    1178
   5   5   4   30595     790
   6   5   4   22579    1097
   7   5   4   46068    2103
  -8   6   4   10626     651
  -7   6   4    7998     611
  -6   6   4    2386     388
  -5   6   4     606     203
  -4   6   4   73436    1922
  -3   6   4   32845     797
  -2   6   4   83860    1327
  -1   6   4  320985    3954
   0   6   4  119852    2045
   1   6   4  521702    9169
   2   6   4    4115     380
   3   6   4    5354     221
   4   6   4    1407     186
   5   6   4    5267     338
   6   6   4    2752     414
   7   6   4     271     315
  -8   7   4    2049     362
  -7   7   4   17179     928
  -6   7   4     896     290
  -5   7   4   13495     540
  -4   7   4     152     187
  -3   7   4   26403     658
  -2   7   4    9644     282
  -1   7   4  896488   13020
   0   7   4     213     118
   1   7   4  158597    2692
   2   7   4   12567     605
   3   7   4  119660    2103
   4   7   4    5690     281
   5   7   4   20631     614
   6   7   4     772     290
   7   7   4    3189     553
  -8   8   4    3166     392
  -7   8   4      55     347
  -6   8   4    4284     403
  -5   8   4   23388     671
  -4   8   4   38563    1253
  -3   8   4   40388    1411
  -2   8   4   56281     942
  -1   8   4   99240    1783
   0   8   4  241367    3926
   1   8   4  116592    2322
   2   8   4  177900    3392
   3   8   4   26968     562
   4   8   4   16784     467
   5   8   4   25449     684
   6   8   4    2003     429
   7   8   4     362     249
  -7   9   4    3649     363
  -6   9   4    1191     315
  -5   9   4    7482     578
  -4   9   4    3329     264
  -3   9   4    6400     313
  -2   9   4   64140    1230
  -1   9   4   85100    1798
   0   9   4    7717     435
   1   9   4   11926     598
   2   9   4   50873    1047
   3   9   4   28612     924
   4   9   4    9617     387
   5   9   4   52831    1404
   6   9   4    1092     356
   7   9   4    7458     528
  -7  10   4     -54     250
  -6  10   4    7847     480
  -5  10   4   14035     646
  -4  10   4  130692    2606
  -3  10   4   23168     553
  -2  10   4   53615    1242
  -1  10   4   37642     962
   0  10   4    3745     358
   1  10   4    1225     237
   2  10   4  264169    3536
   3  10   4   44529    1172
   4  10   4  104308    3602
   5  10   4   16291     844
   6  10   4   82329    2647
  -7  11   4    8487     599
  -6  11   4    2516     330
  -5  11   4   69374    2146
  -4  11   4    4087     316
  -3  11   4   97088    2167
  -2  11   4     233     146
  -1  11   4  169018    2111
   0  11   4  105900    2224
   1  11   4  123047    1700
   2  11   4   31548     732
   3  11   4   10205     451
   4  11   4   42886    1278
   5  11   4    2585     395
   6  11   4   43967    1343
  -7  12   4    1740     359
  -6  12   4   15544    1084
  -5  12   4      11     302
  -4  12   4   13769    1281
  -3  12   4   26597    1274
  -2  12   4   10887     407
  -1  12   4   66341    1353
   0  12   4    3455     201
   1  12   4   51700    1023
   2  12   4   12402     681
   3  12   4   65158    2536
   4  12   4    3947     407
   5  12   4    6344     505
   6  12   4   11284     503
  -7  13   4   10388     434
  -6  13   4    1488     294
  -5  13   4    3623     401
  -4  13   4     335     350
  -3  13   4    8608     693
  -2  13   4     395     184
  -1  13   4  162491    2652
   0  13   4     965     151
   1  13   4   33200     774
   2  13   4     223     194
   3  13   4   67009    1748
   4  13   4     598     272
   5  13   4    8144     467
   6  13   4    2240     211
  -6  14   4     452     281
  -5  14   4   17910    1121
  -4  14   4   23791    1063
  -3  14   4    1914     405
  -2  14   4   63720    1278
  -1  14   4   62800    1346
   0  14   4    1989     196
   1  14   4   43506    1098
   2  14   4   50595    2074
   3  14   4    2486     272
   4  14   4    1929     284
   5  14   4    1993     298
   6  14   4     655     146
  -6  15   4    7735     428
  -5  15   4    2386     316
  -4  15   4    8634     749
  -3  15   4   32488    1486
  -2  15   4     694     261
  -1  15   4    5584     397
   0  15   4     229     175
   1  15   4   13914     553
   2  15   4   10491     510
   3  15   4   92833    3689
   4  15   4   15586     947
   5  15   4    7477     417
  -6  16   4    1383     319
  -5  16   4      56     252
  -4  16   4   31031    1440
  -3  16   4   16123     703
  -2  16   4   32205    1024
  -1  16   4  105266    2156
   0  16   4  165796    3142
   1  16   4   19778     757
   2  16   4   19315     685
   3  16   4   24710     776
   4  16   4    1176     245
   5  16   4    4408     444
  -5  17   4    6962     482
  -4  17   4    5891     535
  -3  17   4    7548     557
  -2  17   4    6628     602
  -1  17   4    2215     403
   0  17   4     786     274
   1  17   4    6198     621
   2  17   4    6817     385
   3  17   4   27356    1574
   4  17   4    7391    1077
   5  17   4   17580     847
  -5  18   4    8017     677
  -4  18   4    4799     787
  -3  18   4   16362     875
  -2  18   4    3626     395
  -1  18   4    5578     506
   0  18   4   58683    1441
   1  18   4    6212     500
   2  18   4   37477    1329
   3  18   4     116     247
   4  18   4   35740    1745
  -4  19   4    1711     251
  -3  19   4    1003     219
  -2  19   4    9948     543
  -1  19   4   14565     707
   0  19   4    8148     485
   1  19   4   11729     647
   2  19   4    5905     579
   3  19   4   17556     922
   4  19   4    2242     314
  -4  20   4   15114    1022
  -3  20   4    1080     209
  -2  20   4   23027     942
  -1  20   4   10116     644
   0  20   4    6190     443
   1  20   4      48     249
   2  20   4   37147    1311
   3  20   4    -232     584
  -3  21   4     884     234
  -2  21   4      93     209
  -1  21   4    2655     352
   0  21   4    2535     337
   1  21   4   18509     681
   2  21   4     -30     219
  -2  22   4    1041     269
  -1  22   4    2172     235
   0  22   4    1953     262
   1  22   4    2562     270
  -7   0   5     888     509
  -5   0   5   17589     912
  -3   0   5   14700     591
  -1   0   5 1324629   28810
   1   0   5  180466    3829
   3   0   5   59050    2139
   5   0   5    5628    1194
   7   0   5    4275     499
  -8   1   5     311     173
  -7   1   5     517     302
  -6   1   5    3002     315
  -5   1   5     313     221
  -4   1   5  158558    3582
  -3   1   5     356     111
  -2   1   5   25847     540
  -1   1   5    8479     239
   0   1   5    6991     464
   1   1   5  184884    2776
   2   1   5   10244     363
   3   1   5   18649     897
   4   1   5    2509     246
   5   1   5     -21     347
   6   1   5    9243     639
   7   1   5      22     240
  -8   2   5    1671     214
  -7   2   5   16010     619
  -6   2   5   16471     573
  -5   2   5  105961    1978
  -4   2   5    2732     453
  -3   2   5  190848    2830
  -2   2   5    1146     111
  -1   2   5  562843    7990
   0   2   5   80045    1281
   1   2   5  318017    4245
   2   2   5  186819    2628
   3   2   5  210048    3687
   4   2   5   20623     709
   5   2   5   43420    1463
   6   2   5     106     316
   7   2   5    5431     477
  -8   3   5   37039    2056
  -7   3   5      44     240
  -6   3   5   59743    1243
  -5   3   5     780     245
  -4   3   5  325975   10066
  -3   3   5     531     152
  -2   3   5  188735    2389
  -1   3   5  821970   11892
   0   3   5   37385     835
   1   3   5  109982    1926
   2   3   5  128069    2274
   3   3   5     256     150
   4   3   5    8941     389
   5   3   5     156     289
   6   3   5   12353     689
   7   3   5    2165     313
  -8   4   5   10835     674
  -7   4   5   12822     502
  -6   4   5   43733    1029
  -5   4   5   66237    1170
  -4   4   5    6089     343
  -3   4   5  318599    5145
  -2   4   5   21071     413
  -1   4   5  206757    2744
   0   4   5   92277    1442
   1   4   5   14575     428
   2   4   5    7487     325
   3   4   5   23335     505
   4   4   5    2830     246
   5   4   5   17544     688
   6   4   5    7422     608
   7   4   5     563     307
  -8   5   5     386     256
  -7   5   5    9405     571
  -6   5   5   29618    1148
  -5   5   5    6006     364
  -4   5   5   92436    3051
  -3   5   5   67012    1327
  -2   5   5  156149    1959
  -1   5   5  233960    3114
   0   5   5    3266     170
   1   5   5    6226     379
   2   5   5   49110    1019
   3   5   5   12841     327
   4   5   5    2547     276
   5   5   5   17827     615
   6   5   5    1042     322
   7   5   5    7523     909
  -8   6   5    1442     299
  -7   6   5   12958     816
  -6   6   5    4973     481
  -5   6   5   49817    1877
  -4   6   5    6132     337
  -3   6   5   45127     850
  -2   6   5  133671    1842
  -1   6   5    3206     263
   0   6   5    3945     250
   1   6   5    6279     566
   2   6   5    8308     432
   3   6   5   32271     550
   4   6   5   38780     995
   5   6   5   67794    1905
   6   6   5    3052     473
   7   6   5    7002     541
  -8   7   5     286     224
  -7   7   5       0     298
  -6   7   5    5962     506
  -5   7   5   10303     412
  -4   7   5  160995    2730
  -3   7   5    1305     184
  -2   7   5  154095    2102
  -1   7   5  110358    1934
   0   7   5  315824    5561
   1   7   5   66407    1537
   2   7   5  129631    2412
   3   7   5   40944     920
   4   7   5   13529     495
   5   7   5   27949     759
   6   7   5   89153    2566
   7   7   5   21199    1046
  -8   8   5      98     419
  -7   8   5    3804     639
  -6   8   5    3399     420
  -5   8   5   18680     867
  -4   8   5  114053    2769
  -3   8   5   10926     396
  -2   8   5  133579    2183
  -1   8   5   17889     508
   0   8   5    9297     428
   1   8   5  108871    2605
   2   8   5   11573     331
   3   8   5   53228    1064
   4   8   5      -5     259
   5   8   5   13313     596
   6   8   5   57378    2090
  -7   9   5     -69     252
  -6   9   5    1131     338
  -5   9   5     472     311
  -4   9   5   13569     572
  -3   9   5   32629     921
  -2   9   5   81143    1607
  -1   9   5     650     145
   0   9   5  238397    3595
   1   9   5   10156     617
   2   9   5   75455    1092
   3   9   5  121017    2982
   4   9   5    1632     302
   5   9   5    8457     492
   6   9   5    1878     417
  -7  10   5   10269     654
  -6  10   5     377     301
  -5  10   5   10489     772
  -4  10   5     483     197
  -3  10   5   73462    1360
  -2  10   5   52025     814
  -1  10   5  290361    4745
   0  10   5   34392     822
   1  10   5    5462     234
   2  10   5   12415     364
   3  10   5  133231    3432
   4  10   5   23670    1014
   5  10   5   20199     871
   6  10   5     361     246
  -7  11   5      -4     221
  -6  11   5   12144     628
  -5  11   5     631     357
  -4  11   5   15284     785
  -3  11   5   44443    2065
  -2  11   5    3818     303
  -1  11   5   69939    1103
   0  11   5   32350     615
   1  11   5   76536    1189
   2  11   5  200581    3135
   3  11   5    2056     283
   4  11   5   61483    2098
   5  11   5     -83     278
   6  11   5   18665     749
  -7  12   5    1648     237
  -6  12   5   42573    1173
  -5  12   5    1281     346
  -4  12   5   24702    1785
  -3  12   5   15568     651
  -2  12   5   30255     843
  -1  12   5   89076    1270
   0  12   5   12722     401
   1  12   5    1822     222
   2  12   5   22289     789
   3  12   5    1741     289
   4  12   5   36475    1614
   5  12   5    7637     485
   6  12   5    4785     288
  -7  13   5   14099     628
  -6  13   5   11773     540
  -5  13   5     989     320
  -4  13   5    1565     600
  -3  13   5    6920     351
  -2  13   5    2414     220
  -1  13   5   23269     601
   0  13   5   39474     744
   1  13   5    5091     310
   2  13   5   40108    1389
   3  13   5     -75     220
   4  13   5   13693     605
   5  13   5    9417     456
   6  13   5   15164     531
  -6  14   5     291     212
  -5  14   5   13630     724
  -4  14   5   10910     871
  -3  14   5   30892    1173
  -2  14   5   69988    1770
  -1  14   5    1711     214
   0  14   5     350     169
   1  14   5    4996     354
   2  14   5   20443     766
   3  14   5    3372     308
   4  14   5    1739     252
   5  14   5    1069     209
  -6  15   5    8730     473
  -5  15   5    5698     445
  -4  15   5   38964    2544
  -3  15   5  141347    3690
  -2  15   5  150738    3731
  -1  15   5   19302     819
   0  15   5   92278    1685
   1  15   5   13197     606
   2  15   5   77010    1777
   3  15   5    3901     311
   4  15   5   27103    1060
   5  15   5     257     175
  -6  16   5     232     171
  -5  16   5     641     249
  -4  16   5    1237     377
  -3  16   5    1826     358
  -2  16   5    -159     326
  -1  16   5   76601    1720
   0  16   5   18117     656
   1  16   5  139061    2744
   2  16   5    2507     327
   3  16   5   68763    1801
   4  16   5     560     203
   5  16   5   27142     821
  -5  17   5    4719     393
  -4  17   5   15431     925
  -3  17   5     732     310
  -2  17   5   31866    1072
  -1  17   5     328     268
   0  17   5   13469     558
   1  17   5    5133     476
   2  17   5   92969    2055
   3  17   5    6249     352
   4  17   5    8046     569
  -5  18   5    7488     415
  -4  18   5     608     318
  -3  18   5    7175     425
  -2  18   5    3049     362
  -1  18   5    3682     360
   0  18   5    7045     465
   1  18   5   32609    1115
   2  18   5    9741     545
   3  18   5   31617     845
   4  18   5      45     229
  -4  19   5    1094     301
  -3  19   5    1054     244
  -2  19   5    1334     284
  -1  19   5     -62     300
   0  19   5    3032     318
   1  19   5    1444     323
   2  19   5    8909     507
   3  19   5    3597     424
  -4  20   5    3894     344
  -3  20   5    4510     332
  -2  20   5    1996     268
  -1  20   5   55581    2026
   0  20   5     239     226
   1  20   5   21331     774
   2  20   5     180     220
   3  20   5    8768     964
  -3  21   5     454     184
  -2  21   5    1339     280
  -1  21   5     244     234
   0  21   5   14826     829
   1  21   5     411     181
   2  21   5    5961     445
  -2  22   5     356     176
  -1  22   5   15861     706
   0  22   5    2073     287
  -8   0   6    7104     617
  -6   0   6    1430     430
  -4   0   6    8180     605
  -2   0   6    3225     353
   0   0   6  452699    7869
   2   0   6  601359   10618
   4   0   6   14937     858
   6   0   6    8228     900
  -8   1   6    -140     196
  -7   1   6    1555     278
  -6   1   6    2944     316
  -5   1   6   25193     675
  -4   1   6    4112     306
  -3   1   6  150908    2331
  -2   1   6   10473     334
  -1   1   6   27044     621
   0   1   6  247248    3593
   1   1   6   38666     695
   2   1   6    2059     182
   3   1   6    6373     337
   4   1   6   19265     676
   5   1   6   23543     995
   6   1   6    1286     348
   7   1   6    2420     333
  -8   2   6     237     198
  -7   2   6     145     263
  -6   2   6    9853     466
  -5   2   6     792     226
  -4   2   6   17809     554
  -3   2   6     507     132
  -2   2   6    2318     313
  -1   2   6  136181    2067
   0   2   6   13934     396
   1   2   6  268005    3914
   2   2   6  319832    4695
   3   2   6     121     160
   4   2   6   25655     837
   5   2   6   11702     945
   6   2   6    1201     334
   7   2   6    1278     237
  -8   3   6   16677     725
  -7   3   6    9246     472
  -6   3   6    7515     419
  -5   3   6   53415    1130
  -4   3   6    1346     220
  -3   3   6   62887    1108
  -2   3   6    6992     254
  -1   3   6  613701    7557
   0   3   6  188878    3421
   1   3   6  185897    3997
   2   3   6   55373    1206
   3   3   6  190978    4430
   4   3   6   19313     667
   5   3   6   25883     956
   6   3   6     642     362
   7   3   6    9019     471
  -8   4   6    1886     271
  -7   4   6     185     216
  -6   4   6    4567     375
  -5   4   6    2161     232
  -4   4   6  126514    2234
  -3   4   6    5568     253
  -2   4   6   75199    1187
  -1   4   6  155878    1911
   0   4   6   60941    1454
   1   4   6    5057     386
   2   4   6   67609    1584
   3   4   6   11388     396
   4   4   6    8220     404
   5   4   6   17294     698
   6   4   6   29258    1199
   7   4   6    3695     364
  -8   5   6    9267     659
  -7   5   6    6583     519
  -6   5   6     582     280
  -5   5   6   18584     536
  -4   5   6     344     156
  -3   5   6  203084    2747
  -2   5   6   36934     700
  -1   5   6   23527     554
   0   5   6    1164     264
   1   5   6   63370    2090
   2   5   6   20938     499
   3   5   6    6750     307
   4   5   6  188463    2880
   5   5   6    7342     472
   6   5   6   14682    1253
  -8   6   6    9256     630
  -7   6   6    3742     497
  -6   6   6    2515     424
  -5   6   6   14427     710
  -4   6   6   61243    1557
  -3   6   6  208664    2664
  -2   6   6   76411    1385
  -1   6   6  113986    2237
   0   6   6    3908     323
   1   6   6   51172    1365
   2   6   6   59082    1137
   3   6   6   28763     642
   4   6   6   14549     815
   5   6   6   55487    1316
   6   6   6    2040     320
  -8   7   6    1053     377
  -7   7   6    1791     400
  -6   7   6    8900     660
  -5   7   6    2499     701
  -4   7   6   25344     685
  -3   7   6    2193     180
  -2   7   6     845     156
  -1   7   6  282281    5066
   0   7   6   83745    1793
   1   7   6   19678     869
   2   7   6    1422     151
   3   7   6   21455     587
   4   7   6     265     302
   5   7   6    1355     271
   6   7   6    3576     529
  -7   8   6    3042     348
  -6   8   6     662     380
  -5   8   6      94     423
  -4   8   6   24295     731
  -3   8   6     336     152
  -2   8   6  132122    1986
  -1   8   6   54246    1004
   0   8   6   32974     983
   1   8   6   10976     304
   2   8   6  184985    2103
   3   8   6   45770     925
   4   8   6    3165     360
   5   8   6     815     268
   6   8   6     518     329
  -7   9   6    5717     431
  -6   9   6   23002    1405
  -5   9   6   41800    2039
  -4   9   6   16904    1265
  -3   9   6   42417    1311
  -2   9   6     747     151
  -1   9   6   65208     943
   0   9   6   10734     330
   1   9   6   22889     584
   2   9   6   11469     370
   3   9   6    9990     420
   4   9   6   31529    1426
   5   9   6   97243    1997
   6   9   6    5929     570
  -7  10   6    8573     527
  -6  10   6    9084     713
  -5  10   6    2546     501
  -4  10   6   52692    1244
  -3  10   6    6431     384
  -2  10   6    6570     369
  -1  10   6   23475     555
   0  10   6   43943     684
   1  10   6    1085     153
   2  10   6   93860    1302
   3  10   6   32752    1171
   4  10   6  173537    4302
   5  10   6   45181    1319
   6  10   6   37582    1113
  -7  11   6    5465     402
  -6  11   6     144     283
  -5  11   6   68597    2273
  -4  11   6    1920     477
  -3  11   6   32265     906
  -2  11   6    1133     207
  -1  11   6  103139    1758
   0  11   6   27875     600
   1  11   6  314247    3697
   2  11   6  131881    2026
   3  11   6  143036    2805
   4  11   6  100142    2518
   5  11   6   89746    2043
   6  11   6    1169     169
  -7  12   6    1533     205
  -6  12   6    3595     392
  -5  12   6     367     312
  -4  12   6   18495     830
  -3  12   6    2640     275
  -2  12   6   57526    1398
  -1  12   6   12299     405
   0  12   6    3094     237
   1  12   6   14360     450
   2  12   6    5535     389
   3  12   6     823     236
   4  12   6    3067     374
   5  12   6    1890     294
  -6  13   6    9993     565
  -5  13   6    9897     586
  -4  13   6   52199    3369
  -3  13   6    1653     321
  -2  13   6    1219     243
  -1  13   6    8536     365
   0  13   6   66376    1124
   1  13   6   21522     650
   2  13   6     796     238
   3  13   6    6481     321
   4  13   6   33098     902
   5  13   6    7284     537
  -6  14   6   13677     503
  -5  14   6    5913     433
  -4  14   6   32666    1240
  -3  14   6     103     286
  -2  14   6   26393     906
  -1  14   6     256     221
   0  14   6   49686    1044
   1  14   6   22197     697
   2  14   6   90033    1630
   3  14   6    7023     371
   4  14   6    2329     268
   5  14   6    2401     227
  -6  15   6    2077     219
  -5  15   6   18151     715
  -4  15   6    9445    2220
  -3  15   6   63389    1992
  -2  15   6   34061     956
  -1  15   6   89934    1902
   0  15   6    1486     281
   1  15   6    5809     390
   2  15   6    4075     386
   3  15   6    7283     392
   4  15   6    7633     382
   5  15   6   19797     654
  -5  16   6    1563     361
  -4  16   6   16418     846
  -3  16   6     482     344
  -2  16   6   53916    1686
  -1  16   6    1346     311
   0  16   6   55776    1366
   1  16   6    9194     453
   2  16   6    1855     305
   3  16   6     387     202
   4  16   6    1139     211
  -5  17   6   13032     596
  -4  17   6   11576     718
  -3  17   6   10638    1057
  -2  17   6    4068     412
  -1  17   6   57424    1407
   0  17   6   43203    1045
   1  17   6    7150    1241
   2  17   6   16323     563
   3  17   6   22090     746
   4  17   6      50     152
  -5  18   6    2236     244
  -4  18   6    5436     352
  -3  18   6      65     232
  -2  18   6    7644     534
  -1  18   6    2131     332
   0  18   6    4535     330
   1  18   6     338     320
   2  18   6   20583     790
   3  18   6     -10     275
  -4  19   6    4923     672
  -3  19   6    3953     348
  -2  19   6    9008     538
  -1  19   6   17757     761
   0  19   6    2780     329
   1  19   6   25793     924
   2  19   6    1913     255
   3  19   6   36432    2092
  -3  20   6     773     176
  -2  20   6    9475     487
  -1  20   6     388     298
   0  20   6    2447     670
   1  20   6    2586     303
   2  20   6    2524     301
  -2  21   6   11099     597
  -1  21   6   16019    1252
   0  21   6    1318     339
   1  21   6   18473     721
  -7   0   7    2152     454
  -5   0   7   33187    1651
  -3   0   7   41547    1248
  -1   0   7  561763   13815
   1   0   7    5046     403
   3   0   7    2195     392
   5   0   7   20227    1342
  -8   1   7     653     203
  -7   1   7     739     295
  -6   1   7    3618     348
  -5   1   7     591     203
  -4   1   7    7070     387
  -3   1   7   19577     552
  -2   1   7  413549    6466
  -1   1   7   16803     416
   0   1   7  247898    3669
   1   1   7    1491     180
   2   1   7  447121    5078
   3   1   7   15544     512
   4   1   7   45728    1230
   5   1   7     557     415
   6   1   7   17427    1030
  -8   2   7     405     163
  -7   2   7    3226     393
  -6   2   7    2574     319
  -5   2   7    4793     326
  -4   2   7     190     205
  -3   2   7  107924    1785
  -2   2   7    1337     175
  -1   2   7  127547    1832
   0   2   7   75192    1323
   1   2   7  210338    3207
   2   2   7    4665     257
   3   2   7   18346     598
   4   2   7     314     248
   5   2   7   20104     818
   6   2   7    1543     361
  -8   3   7    8755     492
  -7   3   7     312     317
  -6   3   7    2541     306
  -5   3   7   21134     637
  -4   3   7   21986     634
  -3   3   7   12184     381
  -2   3   7  137069    2336
  -1   3   7  216326    2929
   0   3   7  351993    8997
   1   3   7   76530    1962
   2   3   7  235493    3345
   3   3   7   10185     500
   4   3   7    7600     481
   5   3   7     709     359
   6   3   7    1582     309
  -8   4   7    2319     281
  -7   4   7     631     274
  -6   4   7    7848     450
  -5   4   7    5421     324
  -4   4   7    2273     230
  -3   4   7    9848     316
  -2   4   7    5693     307
  -1   4   7  132909    1798
   0   4   7     309     259
   1   4   7  252000    5342
   2   4   7   85294    1383
   3   4   7   15878    1053
   4   4   7   16386     688
   5   4   7    8759     622
   6   4   7     464     252
  -8   5   7     333     209
  -7   5   7    1165     305
  -6   5   7     985     428
  -5   5   7     828     364
  -4   5   7    9413     581
  -3   5   7   30871     753
  -2   5   7    4190     280
  -1   5   7   70883    1388
   0   5   7   21104     952
   1   5   7     185     144
   2   5   7   74309    1067
   3   5   7     380     190
   4   5   7    1593     326
   5   5   7   56540    1608
   6   5   7     896     277
  -7   6   7     450     344
  -6   6   7    1726     397
  -5   6   7   10478     832
  -4   6   7    2849     278
  -3   6   7   93160    1368
  -2   6   7  104789    1449
  -1   6   7  173977    3318
   0   6   7    5848    1269
   1   6   7  111181    1601
   2   6   7    1280     184
   3   6   7  112896    2220
   4   6   7   38170    1173
   5   6   7  111971    1914
   6   6   7    7735     529
  -7   7   7    1014     415
  -6   7   7   16152     733
  -5   7   7    4599     618
  -4   7   7   45035    1053
  -3   7   7   51748     906
  -2   7   7   21131     541
  -1   7   7   78247    1100
   0   7   7   16336     384
   1   7   7   17504     442
   2   7   7    8030     346
   3   7   7   92965    2336
   4   7   7   82512    1578
   5   7   7    2973     327
   6   7   7   69342    2249
  -7   8   7    2103     288
  -6   8   7    1278     412
  -5   8   7   30972    2441
  -4   8   7    7127     441
  -3   8   7    8827     396
  -2   8   7    3076     257
  -1   8   7  141311    1682
   0   8   7     374     108
   1   8   7   30687     527
   2   8   7   37563     669
   3   8   7    9890     522
   4   8   7   81290    1819
   5   8   7   16261     663
   6   8   7    1968     262
  -7   9   7    2494     338
  -6   9   7    1245     419
  -5   9   7     660     404
  -4   9   7     932     442
  -3   9   7   16580     721
  -2   9   7   46284     890
  -1   9   7   23171     531
   0   9   7   50773     831
   1   9   7   22888     472
   2   9   7  154389    2783
   3   9   7   93867    1890
   4   9   7    3229     363
   5   9   7    1391     342
   6   9   7    4174     242
  -7  10   7    5656     412
  -6  10   7     103     280
  -5  10   7    6378     806
  -4  10   7    1606     453
  -3  10   7   11009     566
  -2  10   7     570     180
  -1  10   7   14739     465
   0  10   7   16154     437
   1  10   7   36016     661
   2  10   7    3583     250
   3  10   7   45658    1166
   4  10   7     415     278
   5  10   7    2093     382
  -7  11   7    1083     215
  -6  11   7   33861    1015
  -5  11   7     241     647
  -4  11   7   27941    1078
  -3  11   7   15337     910
  -2  11   7   24025    1036
  -1  11   7    6426     298
   0  11   7   43955     857
   1  11   7  158248    2169
   2  11   7  225373    3401
   3  11   7    2090     265
   4  11   7    4492     331
   5  11   7      57     221
  -6  12   7    7470     463
  -5  12   7   27700    1258
  -4  12   7     448     315
  -3  12   7   21784     908
  -2  12   7    6922     415
  -1  12   7  148075    1923
   0  12   7   83992    1370
   1  12   7   37541     903
   2  12   7   39708    1030
   3  12   7    9660     407
   4  12   7   13377     538
   5  12   7   29513     937
  -6  13   7     851     203
  -5  13   7   13688     685
  -4  13   7    2838     340
  -3  13   7    3459     526
  -2  13   7   10687     641
  -1  13   7   22378     711
   0  13   7    7807     424
   1  13   7    1496     280
   2  13   7    6172     419
   3  13   7     481     204
   4  13   7    3153     295
   5  13   7    4994     340
  -6  14   7    2127     267
  -5  14   7   73872    2044
  -4  14   7   39654    1752
  -3  14   7   32667    1138
  -2  14   7     694     326
  -1  14   7   47829    1188
   0  14   7   15465     699
   1  14   7   18787     667
   2  14   7    3660     309
   3  14   7   22211     643
   4  14   7    3944     318
   5  14   7   19731    1129
  -6  15   7    2311     285
  -5  15   7     121     190
  -4  15   7   39118    3316
  -3  15   7    1192     388
  -2  15   7   19392     833
  -1  15   7    8900     522
   0  15   7   19543     825
   1  15   7    4791     371
   2  15   7    3671     324
   3  15   7   17862     748
   4  15   7   32842     930
  -5  16   7    2633     317
  -4  16   7    2587     369
  -3  16   7    8895     532
  -2  16   7    6254     682
  -1  16   7    3582     359
   0  16   7   20703     848
   1  16   7   14729     602
   2  16   7      75     210
   3  16   7    2757     335
   4  16   7     137     146
  -5  17   7     189     132
  -4  17   7   23349     761
  -3  17   7    2434     352
  -2  17   7    2124     360
  -1  17   7    8308     528
   0  17   7    2520     318
   1  17   7    6528     680
   2  17   7   13370     588
   3  17   7    1415     290
  -4  18   7     280     155
  -3  18   7    3194     420
  -2  18   7     900     271
  -1  18   7    3655     364
   0  18   7     308     209
   1  18   7   12984     553
   2  18   7     376     195
   3  18   7    4474     358
  -4  19   7   13251     801
  -3  19   7    6023     471
  -2  19   7   25032     864
  -1  19   7     814     247
   0  19   7    9011     532
   1  19   7    3025     390
   2  19   7   24751     860
  -3  20   7    8063     464
  -2  20   7     287     156
  -1  20   7    9961     481
   0  20   7    1777     339
   1  20   7    1287     251
  -1  21   7    4311     350
   0  21   7    6836     574
  -8   0   8    3439     385
  -6   0   8     386     445
  -4   0   8   18620    1001
  -2   0   8    2151     261
   0   0   8   25140    1189
   2   0   8   32637    1198
   4   0   8   84698    2990
   6   0   8   19349     971
  -8   1   8     363     157
  -7   1   8     892     286
  -6   1   8    1879     340
  -5   1   8   13701     910
  -4   1   8     531     240
  -3   1   8   22527     567
  -2   1   8    1397     151
  -1   1   8   22780     579
   0   1   8   13277     778
   1   1   8   32042     671
   2   1   8    5653     352
   3   1   8  100145    2316
   4   1   8     732     487
   5   1   8   91357    2575
   6   1   8    1072     232
  -8   2   8    1595     201
  -7   2   8    6390     507
  -6   2   8    9209     606
  -5   2   8      70     387
  -4   2   8   77919    1767
  -3   2   8   13583     445
  -2   2   8  103845    1397
  -1   2   8     576     134
   0   2   8   77002    1483
   1   2   8   23053     576
   2   2   8  115061    1881
   3   2   8   13486     562
   4   2   8   31389     909
   5   2   8   35159    1083
   6   2   8   20476     815
  -8   3   8     651     236
  -7   3   8     483     256
  -6   3   8    1000     306
  -5   3   8    6532    1090
  -4   3   8   35519    1137
  -3   3   8   50161     978
  -2   3   8   33211     624
  -1   3   8  181821    2592
   0   3   8    1856     241
   1   3   8   65228    1134
   2   3   8   24488     586
   3   3   8   64444    1368
   4   3   8    8965     567
   5   3   8   86805    1873
   6   3   8      54     217
  -7   4   8    2710     317
  -6   4   8    2227     465
  -5   4   8   96992    3389
  -4   4   8    5795     399
  -3   4   8   59158    1091
  -2   4   8  296552    3143
  -1   4   8   50639     730
   0   4   8   10069     429
   1   4   8   52556     986
   2   4   8    2369     214
   3   4   8   38199    1259
   4   4   8    2554     330
   5   4   8     268     259
   6   4   8     756     232
  -7   5   8   13434     634
  -6   5   8    3534     496
  -5   5   8   43239    1662
  -4   5   8    3927     310
  -3   5   8    2610     260
  -2   5   8    1022     170
  -1   5   8  196071    2550
   0   5   8   25201     637
   1   5   8   96866    1393
   2   5   8    2547     280
   3   5   8    4960     561
   4   5   8   20119     941
   5   5   8   18233     706
   6   5   8    5075     367
  -7   6   8    2761     404
  -6   6   8    6115     593
  -5   6   8   12801     897
  -4   6   8   19782     788
  -3   6   8    7177     368
  -2   6   8   97294    1489
  -1   6   8   22912     589
   0   6   8    8079     327
   1   6   8    2954     226
   2   6   8  426901    4736
   3   6   8   16329     661
   4   6   8  165637    3151
   5   6   8   30758    1144
   6   6   8   25996    1305
  -7   7   8     638     317
  -6   7   8     281     370
  -5   7   8   14680     959
  -4   7   8    3042     344
  -3   7   8   52103    1001
  -2   7   8     164     166
  -1   7   8  168145    2447
   0   7   8   14268     434
   1   7   8  453528    5215
   2   7   8   22566     523
   3   7   8   58439    3035
   4   7   8   10549     611
   5   7   8   34829    1242
   6   7   8    4354     573
  -7   8   8     438     295
  -6   8   8    4388     462
  -5   8   8    2304     663
  -4   8   8   28421    1312
  -3   8   8     334     217
  -2   8   8    6960     392
  -1   8   8     519     174
   0   8   8    2456     203
   1   8   8    2593     218
   2   8   8  133128    1685
   3   8   8  135631    2539
   4   8   8   19942     900
   5   8   8    1086     270
  -7   9   8    2715     304
  -6   9   8    2382     410
  -5   9   8   16082    1791
  -4   9   8    1609     436
  -3   9   8    4949     327
  -2   9   8    2082     234
  -1   9   8   15359     521
   0   9   8     589     146
   1   9   8   19378     436
   2   9   8  209760    3502
   3   9   8   16873     505
   4   9   8   33385     902
   5   9   8    8360     561
  -7  10   8      89     223
  -6  10   8    1693     317
  -5  10   8     -42     447
  -4  10   8    5782     715
  -3  10   8      97     446
  -2  10   8   49207     964
  -1  10   8    1612     243
   0  10   8    2455     185
   1  10   8     369     164
   2  10   8   18964     582
   3  10   8     722     230
   4  10   8   17572     854
   5  10   8    7733     421
  -6  11   8    1203     269
  -5  11   8   10573     950
  -4  11   8     464     415
  -3  11   8    1144     337
  -2  11   8    7923     514
  -1  11   8   24385     678
   0  11   8     259     200
   1  11   8    5419     341
   2  11   8   22612     693
   3  11   8   10249     437
   4  11   8     216     206
   5  11   8    9176     459
  -6  12   8    1381     215
  -5  12   8   17415     988
  -4  12   8   29402    2335
  -3  12   8   63225    2240
  -2  12   8  118285    2425
  -1  12   8  101724    1962
   0  12   8  125795    2011
   1  12   8   23380     717
   2  12   8   33772    1007
   3  12   8    7507     382
   4  12   8    5742     437
   5  12   8     280     161
  -6  13   8      15     149
  -5  13   8   28462    1179
  -4  13   8      97     273
  -3  13   8   21845     800
  -2  13   8   14577     651
  -1  13   8    2175     406
   0  13   8   11533     585
   1  13   8    7159     421
   2  13   8   16781     882
   3  13   8    1509     249
   4  13   8    3860     268
  -6  14   8    7304     324
  -5  14   8    8818     451
  -4  14   8    1953     505
  -3  14   8   62681    2502
  -2  14   8   11269     574
  -1  14   8   19841     907
   0  14   8   11038     532
   1  14   8   20785     785
   2  14   8   59762    1302
   3  14   8   27375     929
   4  14   8    2227     261
  -5  15   8    7383     380
  -4  15   8    8842     513
  -3  15   8   21655     973
  -2  15   8     827     274
  -1  15   8   60046    1865
   0  15   8   16690     692
   1  15   8   27784     908
   2  15   8     436     234
   3  15   8    8612     485
   4  15   8     342     207
  -5  16   8     284     124
  -4  16   8    4275     345
  -3  16   8     955     372
  -2  16   8   29727    2291
  -1  16   8   11208     537
   0  16   8    3712     455
   1  16   8   13554     689
   2  16   8   10200     444
   3  16   8    7364     722
  -4  17   8    2237     215
  -3  17   8    6096     458
  -2  17   8   10960     802
  -1  17   8   28984     939
   0  17   8    3391     354
   1  17   8   20943     783
   2  17   8    6233     324
   3  17   8    1817     241
  -4  18   8    1521     171
  -3  18   8    2030     324
  -2  18   8    6595     559
  -1  18   8    2873     307
   0  18   8   12549     548
   1  18   8    1595     262
   2  18   8   15421     587
  -3  19   8     656     271
  -2  19   8   15276     754
  -1  19   8    1059     218
   0  19   8   14758     625
   1  19   8    5202     399
  -2  20   8   20712     846
  -1  20   8    1510     194
   0  20   8   41739    1396
  -7   0   9    2918     711
  -5   0   9   16982    1483
  -3   0   9    1533     275
  -1   0   9    6743     394
   1   0   9  356726    7843
   3   0   9  154716    4533
   5   0   9  105765    2714
  -7   1   9     871     282
  -6   1   9    3659     476
  -5   1   9    8012     753
  -4   1   9    1437     339
  -3   1   9    5369     267
  -2   1   9   23677     550
  -1   1   9   27687     611
   0   1   9   30183     916
   1   1   9    6830     348
   2   1   9   40490    1014
   3   1   9    6883     594
   4   1   9   32472     989
   5   1   9    2465     304
   6   1   9    2084     294
  -7   2   9   18806     766
  -6   2   9    1605     406
  -5   2   9   41150    1380
  -4   2   9    8004     594
  -3   2   9    2014     199
  -2   2   9    1792     178
  -1   2   9    5009     264
   0   2   9    1624     205
   1   2   9  162479    2343
   2   2   9    1338     209
   3   2   9   76433    2486
   4   2   9    2301     333
   5   2   9   38973    1483
  -7   3   9    1995     277
  -6   3   9    7456     546
  -5   3   9    2121     498
  -4   3   9   17754     854
  -3   3   9   21905     551
  -2   3   9    5728     256
  -1   3   9     251     111
   0   3   9   17839     595
   1   3   9     125     151
   2   3   9   48251    1067
   3   3   9    2206     337
   4   3   9   55854    1550
   5   3   9      -3     263
  -7   4   9    2653     329
  -6   4   9     245     299
  -5   4   9   67664    2629
  -4   4   9    5306     544
  -3   4   9   82481    1150
  -2   4   9     961     161
  -1   4   9   34958     605
   0   4   9   20329     649
   1   4   9    6060     293
   2   4   9   21762     548
   3   4   9   55590    1454
   4   4   9    1772     368
   5   4   9    1464     299
  -7   5   9    -301     369
  -6   5   9   26973    1085
  -5   5   9    2658     577
  -4   5   9   83991    2561
  -3   5   9    5557     335
  -2   5   9   19906     575
  -1   5   9    6510     333
   0   5   9  151594    2441
   1   5   9   73369    1257
   2   5   9  152053    2746
   3   5   9  106186    2964
   4   5   9   45847    1422
   5   5   9     208     265
  -7   6   9     723     369
  -6   6   9     262     421
  -5   6   9   16830    1953
  -4   6   9    6563     722
  -3   6   9   20356     618
  -2   6   9     270     169
  -1   6   9   36581     851
   0   6   9     563     224
   1   6   9    2022     218
   2   6   9   57700    1165
   3   6   9   59005    1885
   4   6   9    5651     524
   5   6   9   32126    1362
  -7   7   9    1259     358
  -6   7   9    8226     677
  -5   7   9     404     479
  -4   7   9    8546     524
  -3   7   9    5057     313
  -2   7   9   47453    1025
  -1   7   9   24833     830
   0   7   9    7390     387
   1   7   9   86617    1266
   2   7   9    2001     270
   3   7   9   23952     808
   4   7   9    6844     418
   5   7   9    6411     391
  -7   8   9    3243     427
  -6   8   9     512     391
  -5   8   9    9501     992
  -4   8   9     -64     277
  -3   8   9    7831     708
  -2   8   9   29243     743
  -1   8   9   27729     811
   0   8   9  439259    5767
   1   8   9   35106     838
   2   8   9   30014     779
   3   8   9   56760    1228
   4   8   9     142     221
   5   8   9   13996     749
  -7   9   9     514     327
  -6   9   9    2276     394
  -5   9   9     214     470
  -4   9   9    9906     846
  -3   9   9     249     318
  -2   9   9   44849    1467
  -1   9   9  143819    2388
   0   9   9   61213    1258
   1   9   9   75286    1466
   2   9   9  101686    1844
   3   9   9    1492     251
   4   9   9   13365     517
   5   9   9    -107     189
  -6  10   9     511     227
  -5  10   9   24800    1066
  -4  10   9   13702     738
  -3  10   9    7964     694
  -2  10   9   13392     788
  -1  10   9    1531     318
   0  10   9   32764     940
   1  10   9  103028    1702
   2  10   9   15999     581
   3  10   9    7489     427
   4  10   9     197     265
   5  10   9   23141    2151
  -6  11   9    3090     305
  -5  11   9    2754     414
  -4  11   9    1440     447
  -3  11   9     443     337
  -2  11   9    4828     440
  -1  11   9    2724     291
   0  11   9   16843     631
   1  11   9    1453     239
   2  11   9   22462     622
   3  11   9    6402     407
   4  11   9    1177     223
  -6  12   9     739     196
  -5  12   9     559     275
  -4  12   9    4948     480
  -3  12   9    7232     676
  -2  12   9   35491     980
  -1  12   9   25919     904
   0  12   9   67247    1491
   1  12   9    4606     341
   2  12   9   22298     757
   3  12   9    1092     226
   4  12   9    4627     328
  -6  13   9    3846     301
  -5  13   9    3506     420
  -4  13   9   30950    1187
  -3  13   9   24843     836
  -2  13   9  216078    3514
  -1  13   9     546     287
   0  13   9   45598    1417
   1  13   9     284     262
   2  13   9   64401    2224
   3  13   9    1044     235
   4  13   9   41444     984
  -5  14   9    3279     281
  -4  14   9    3540     378
  -3  14   9     902     234
  -2  14   9    2498     308
  -1  14   9   22861    1066
   0  14   9    9194     614
   1  14   9   43420    1306
   2  14   9   19365     804
   3  14   9    7277     428
  -5  15   9     880     168
  -4  15   9   17055     650
  -3  15   9    1690     294
  -2  15   9   32094     992
  -1  15   9    7398     599
   0  15   9   18026     686
   1  15   9     219     231
   2  15   9    6604     438
   3  15   9    1757     275
  -4  16   9    2102     241
  -3  16   9    9620     534
  -2  16   9      81     259
  -1  16   9   38206    1134
   0  16   9    5647     420
   1  16   9   17929     630
   2  16   9    2325     268
   3  16   9    1073     343
  -4  17   9    3249     303
  -3  17   9    4472     416
  -2  17   9   12599     766
  -1  17   9    5118     456
   0  17   9    9832     484
   1  17   9    3278     307
   2  17   9     889     220
  -3  18   9   10420     464
  -2  18   9    2208     332
  -1  18   9   26118     915
   0  18   9    3250     317
   1  18   9    3816     246
  -2  19   9    9859     528
  -1  19   9    2612     299
   0  19   9    2324     306
  -6   0  10    7582    1205
  -4   0  10   26803    2900
  -2   0  10   43534    1176
   0   0  10   16341    1706
   2   0  10   14348    1632
   4   0  10    5713     671
  -7   1  10    5036     543
  -6   1  10    -204     299
  -5   1  10   18110    1067
  -4   1  10    2403    1415
  -3   1  10    2392     221
  -2   1  10     182     148
  -1   1  10   46480    1128
   0   1  10    8681     683
   1   1  10   31441     829
   2   1  10   24823    1443
   3   1  10    1884     417
   4   1  10     514     324
   5   1  10     835     225
  -7   2  10    1035     274
  -6   2  10   10040     785
  -5   2  10    3209     647
  -4   2  10    3541     626
  -3   2  10    7850     367
  -2   2  10   10794     375
  -1   2  10   52349    1450
   0   2  10   40994    1177
   1   2  10   27929     722
   2   2  10   29522    1088
   3   2  10    5426     485
   4   2  10   12185    1010
   5   2  10    2390     268
  -7   3  10     445     237
  -6   3  10    5326     453
  -5   3  10    2096     443
  -4   3  10     -19     374
  -3   3  10    1930     199
  -2   3  10  139034    1860
  -1   3  10    7631     396
   0   3  10  106866    1606
   1   3  10    4796     289
   2   3  10   52268    1220
   3   3  10    5109     397
   4   3  10   13015     764
   5   3  10   17787     742
  -7   4  10     710     251
  -6   4  10    1514     321
  -5   4  10    5023     894
  -4   4  10    1812     427
  -3   4  10    1001     343
  -2   4  10   57544     991
  -1   4  10   36796     787
   0   4  10    1767     202
   1   4  10     956     285
   2   4  10   19638     699
   3   4  10    6461     435
   4   4  10   25104    1089
   5   4  10    1226     207
  -7   5  10   18588    1474
  -6   5  10     430     308
  -5   5  10   44499    1781
  -4   5  10    4691     463
  -3   5  10   42358    1356
  -2   5  10     749     210
  -1   5  10    1686     291
   0   5  10  150905    2186
   1   5  10   70100    1522
   2   5  10  109590    2257
   3   5  10    1723     323
   4   5  10   18439     685
   5   5  10    4805     317
  -7   6  10     541     272
  -6   6  10    7134    1089
  -5   6  10    4302     497
  -4   6  10    1459     339
  -3   6  10    3746     399
  -2   6  10    1520     281
  -1   6  10   47650    1305
   0   6  10    8016     444
   1   6  10    2503     358
   2   6  10   76284    1377
   3   6  10     422     256
   4   6  10   35381    1415
   5   6  10     978     176
  -7   7  10     581     361
  -6   7  10     610     468
  -5   7  10    3325     494
  -4   7  10     -74     316
  -3   7  10   10591     798
  -2   7  10   13409     684
  -1   7  10   12878     779
   0   7  10    8390     542
   1   7  10  178163    3000
   2   7  10     193     232
   3   7  10    1462     291
   4   7  10     280     215
   5   7  10   13915    1045
  -6   8  10    5900     552
  -5   8  10     536     384
  -4   8  10    8624     530
  -3   8  10    1954     404
  -2   8  10   27517    1000
  -1   8  10   71528    2338
   0   8  10   51633    1258
   1   8  10   21028     726
   2   8  10    6102     400
   3   8  10    3391     338
   4   8  10    2348     263
  -6   9  10     191     242
  -5   9  10   15064    1238
  -4   9  10    5230     484
  -3   9  10   26211    1306
  -2   9  10      20     338
  -1   9  10   59827    1757
   0   9  10   36263    1200
   1   9  10   20287     673
   2   9  10    5808     413
   3   9  10   13869     597
   4   9  10   23132     663
  -6  10  10     395     226
  -5  10  10     854     335
  -4  10  10   19678    1025
  -3  10  10    5205     735
  -2  10  10   90174    2678
  -1  10  10   32344     948
   0  10  10   11532     602
   1  10  10   10920     540
   2  10  10   17563     733
   3  10  10     583     221
   4  10  10   22955    1158
  -6  11  10     194     164
  -5  11  10    1426     358
  -4  11  10    1430     353
  -3  11  10    2455     510
  -2  11  10    7679     615
  -1  11  10   27284     767
   0  11  10    2034     334
   1  11  10   35247    1342
   2  11  10   12627     585
   3  11  10   33229     904
   4  11  10    1533     232
  -5  12  10     120     203
  -4  12  10   23578     878
  -3  12  10    6474     455
  -2  12  10   47211    1151
  -1  12  10     200     250
   0  12  10   15770     675
   1  12  10    3201     349
   2  12  10    1797     369
   3  12  10    1535     226
  -5  13  10   46115    1164
  -4  13  10   19865     642
  -3  13  10   57512    1360
  -2  13  10    6782     488
  -1  13  10   95342    2285
   0  13  10   15095     737
   1  13  10   81803    2334
   2  13  10     -81     253
   3  13  10   18728     645
  -5  14  10     377     144
  -4  14  10    2965     315
  -3  14  10    1539     264
  -2  14  10    7173     369
  -1  14  10     499     318
   0  14  10   57713    1739
   1  14  10     718     358
   2  14  10   29440    1729
   3  14  10     261     199
  -4  15  10   21144     813
  -3  15  10   10788     551
  -2  15  10     393     216
  -1  15  10    9031     593
   0  15  10    7476     693
   1  15  10   24006     830
   2  15  10   14179     652
  -4  16  10    5739     410
  -3  16  10     260     182
  -2  16  10   25911     899
  -1  16  10    3790     633
   0  16  10    9365     594
   1  16  10    2171     320
   2  16  10   22332     957
  -3  17  10   10049     525
  -2  17  10    5832     458
  -1  17  10    1974     286
   0  17  10      -3     286
   1  17  10    6801     354
  -2  18  10     751     305
  -1  18  10      40     170
  -7   0  11     674     353
  -5   0  11    4411    1341
  -3   0  11   32224    1939
  -1   0  11    2400     614
   1   0  11   16639    1794
   3   0  11   16927    1436
  -7   1  11     -12     222
  -6   1  11    4998     437
  -5   1  11     250     415
  -4   1  11   38081    1604
  -3   1  11    3561     460
  -2   1  11  165946    4081
  -1   1  11    2106     448
   0   1  11   39722    1995
   1   1  11    7970     940
   2   1  11    1461     275
   3   1  11   16940     709
   4   1  11   22803    1138
  -7   2  11     821     440
  -6   2  11    1537     291
  -5   2  11    4737     640
  -4   2  11   12918     829
  -3   2  11    1204     363
  -2   2  11    9677     688
  -1   2  11    2279     434
   0   2  11   38573    1526
   1   2  11   65315    1620
   2   2  11   25197     986
   3   2  11    1230     302
   4   2  11    3870     386
  -6   3  11    4751     364
  -5   3  11    3868     689
  -4   3  11   10931     774
  -3   3  11    6807     569
  -2   3  11    2780     463
  -1   3  11   81753    2182
   0   3  11    7264     508
   1   3  11  103675    2005
   2   3  11    3386     315
   3   3  11   22130     779
   4   3  11    9534     534
  -6   4  11    1016     292
  -5   4  11   17414    1050
  -4   4  11    4253     545
  -3   4  11   26292    1067
  -2   4  11   34762    1564
  -1   4  11  159527    3652
   0   4  11    2242     344
   1   4  11   90921    1829
   2   4  11     877     225
   3   4  11    8337     444
   4   4  11    7144     512
  -6   5  11    1489     463
  -5   5  11    1528     371
  -4   5  11    1898     386
  -3   5  11     286     338
  -2   5  11   65606    2391
  -1   5  11   13483     808
   0   5  11   66571    1636
   1   5  11   14793     690
   2   5  11   15829     614
   3   5  11    1878     282
   4   5  11    4134     297
  -6   6  11    1224     449
  -5   6  11   16905    1112
  -4   6  11     476     309
  -3   6  11   90323    2284
  -2   6  11   42502    1535
  -1   6  11   82596    2131
   0   6  11    2249     372
   1   6  11   10669     597
   2   6  11    2272     299
   3   6  11   25247     733
   4   6  11    5162     340
  -6   7  11     704     381
  -5   7  11     307     287
  -4   7  11   36361    1146
  -3   7  11   27079    1018
  -2   7  11  264983    5335
  -1   7  11   12230     851
   0   7  11   70855    1901
   1   7  11   42854    1213
   2   7  11   35092    1288
   3   7  11    1627     284
   4   7  11     713     184
  -6   8  11     554     334
  -5   8  11    7560     617
  -4   8  11    1852     335
  -3   8  11   33723    1672
  -2   8  11     171     361
  -1   8  11    4185     542
   0   8  11    1013     370
   1   8  11    5259     510
   2   8  11    3324     369
   3   8  11     960     246
   4   8  11     201     155
  -6   9  11    1915     315
  -5   9  11    3053     397
  -4   9  11    1316     315
  -3   9  11   18896     964
  -2   9  11    2765     471
  -1   9  11    6231     481
   0   9  11   16525     730
   1   9  11   58408    1312
   2   9  11   10295     603
   3   9  11    2188     326
   4   9  11   17667    2089
  -5  10  11    1445     494
  -4  10  11    1023     285
  -3  10  11    5700     688
  -2  10  11   19886     918
  -1  10  11    1269     318
   0  10  11   54949    1248
   1  10  11   28926    1077
   2  10  11    7194     496
   3  10  11   13354     488
  -5  11  11     483     336
  -4  11  11    2479     274
  -3  11  11     715     264
  -2  11  11    9408     535
  -1  11  11   19679    1280
   0  11  11    1728     299
   1  11  11   13216     652
   2  11  11    3316     426
   3  11  11      29     165
  -5  12  11    6532     344
  -4  12  11   27262     884
  -3  12  11   42744    1158
  -2  12  11     930     282
  -1  12  11   32732     957
   0  12  11    2111     290
   1  12  11   59151    1499
   2  12  11    4709     412
   3  12  11    7961     523
  -4  13  11   20893     868
  -3  13  11     992     233
  -2  13  11   38725    1059
  -1  13  11    2977     331
   0  13  11    5915     383
   1  13  11    5255     439
   2  13  11   36016    1134
  -4  14  11    1079     226
  -3  14  11   10147     469
  -2  14  11     504     224
  -1  14  11   27551    1014
   0  14  11   39009    1546
   1  14  11   56945    1491
   2  14  11    3444     304
  -3  15  11    3275     364
  -2  15  11   21355     690
  -1  15  11     104     236
   0  15  11   15863    1677
   1  15  11    3066     292
  -2  16  11     180     196
  -1  16  11    7735     448
   0  16  11    3539     379
  -6   0  12   28169    1049
  -4   0  12   42274    1623
  -2   0  12   48138    3192
   0   0  12   15601    1737
   2   0  12   56926    5486
   4   0  12   41349    2303
  -6   1  12    1285     211
  -5   1  12    7563     573
  -4   1  12    2224     338
  -3   1  12   53304    1348
  -2   1  12      -1     589
  -1   1  12   77890    2114
   0   1  12     270     561
   1   1  12   53662    2595
   2   1  12   10462     597
   3   1  12    5943     681
   4   1  12     -72     280
  -6   2  12    1353     208
  -5   2  12      63     309
  -4   2  12    2230     386
  -3   2  12   70481    1819
  -2   2  12   13645    1251
  -1   2  12  101429    2528
   0   2  12    1788     607
   1   2  12   28474    1122
   2   2  12    3074     303
   3   2  12    1071     224
   4   2  12    4341     308
  -6   3  12    3435     258
  -5   3  12    9311     757
  -4   3  12    5080     568
  -3   3  12   67767    2080
  -2   3  12   10299     858
  -1   3  12   14431     834
   0   3  12    1124     487
   1   3  12   32774    1048
   2   3  12    6252     369
   3   3  12   53175    1100
   4   3  12     495     162
  -6   4  12    3189     356
  -5   4  12     -27     369
  -4   4  12   73655    1780
  -3   4  12    9748     891
  -2   4  12  169427    5338
  -1   4  12    6001     494
   0   4  12   98900    2346
   1   4  12   33771    1147
   2   4  12   20802     685
   3   4  12    2200     269
   4   4  12   10603     604
  -6   5  12     930     393
  -5   5  12   57311    2748
  -4   5  12   23248    1009
  -3   5  12   49567    1822
  -2   5  12    7454     640
  -1   5  12   21408     953
   0   5  12    1282     383
   1   5  12   79301    2266
   2   5  12    3545     292
   3   5  12   14770     557
  -6   6  12   13776     789
  -5   6  12    3583     478
  -4   6  12   30277    1133
  -3   6  12    5928     501
  -2   6  12    9564     863
  -1   6  12   12374     855
   0   6  12   15379     802
   1   6  12    7459     617
   2   6  12    6132     426
   3   6  12    2031     244
  -6   7  12     295     321
  -5   7  12    8201    1249
  -4   7  12   10128     696
  -3   7  12    1132     463
  -2   7  12     -52     359
  -1   7  12    8862     722
   0   7  12   18605     878
   1   7  12   10509     622
   2   7  12    1382     307
   3   7  12   15072     843
  -5   8  12    9271    1767
  -4   8  12    5389     495
  -3   8  12     -45     301
  -2   8  12   52272    1556
  -1   8  12   17119    1292
   0   8  12   12456     720
   1   8  12    8078     583
   2   8  12    5696     623
   3   8  12     908     215
  -5   9  12    5634     420
  -4   9  12    9104     679
  -3   9  12   30230    1230
  -2   9  12       5     318
  -1   9  12    6272     635
   0   9  12    3246     439
   1   9  12    8617     663
   2   9  12     673     291
   3   9  12    5347     443
  -5  10  12    3621     356
  -4  10  12     428     222
  -3  10  12   12898     675
  -2  10  12   11617     574
  -1  10  12    8278     614
   0  10  12    5766     556
   1  10  12     -25     329
   2  10  12   43691    2119
  -4  11  12    1293     193
  -3  11  12    1589     257
  -2  11  12      73     232
  -1  11  12    3348     435
   0  11  12   11984     681
   1  11  12   54754    1941
   2  11  12     115     224
  -4  12  12     885     164
  -3  12  12     309     178
  -2  12  12   17519     574
  -1  12  12    1741     332
   0  12  12   12585     574
   1  12  12    2478     396
   2  12  12    3823     306
  -3  13  12    7571     408
  -2  13  12     860     194
  -1  13  12   10539     571
   0  13  12     660     231
   1  13  12   12489     567
  -3  14  12    1178     206
  -2  14  12   10922     466
  -1  14  12     219     198
   0  14  12   49143    1615
  -2  15  12   13443     941
  -1  15  12     863     250
  -5   0  13   59541    2205
  -3   0  13  136373    5348
  -1   0  13   32932    1720
   1   0  13   31920    2020
   3   0  13   32513    2055
  -6   1  13     300     159
  -5   1  13    8138     508
  -4   1  13     826     260
  -3   1  13    2109     407
  -2   1  13    3067     686
  -1   1  13    9294     672
   0   1  13    8041     734
   1   1  13    2250     368
   2   1  13   16803     706
   3   1  13     292     333
  -6   2  13     891     306
  -5   2  13    7525     492
  -4   2  13   17487     736
  -3   2  13    1266     373
  -2   2  13     895     625
  -1   2  13   25285    1215
   0   2  13   15635    1185
   1   2  13   58286    2329
   2   2  13     -28     239
   3   2  13    3855     511
  -5   3  13     669     245
  -4   3  13   35691     867
  -3   3  13   13520     758
  -2   3  13   70939    2756
  -1   3  13    1781     483
   0   3  13  107823    5249
   1   3  13    3337     649
   2   3  13   44048     957
   3   3  13     806     202
  -5   4  13    1609     267
  -4   4  13    3782     420
  -3   4  13    9743     653
  -2   4  13    9305     726
  -1   4  13   46216    1916
   0   4  13    5199     755
   1   4  13   80673    2483
   2   4  13   12212     503
   3   4  13   15764     993
  -5   5  13    7811     770
  -4   5  13     853     366
  -3   5  13    3131     440
  -2   5  13   56875    2300
  -1   5  13    3680     433
   0   5  13   53217    1715
   1   5  13    7227     472
   2   5  13   33510     991
   3   5  13    3443     629
  -5   6  13     311     237
  -4   6  13    8874    1042
  -3   6  13    5977     594
  -2   6  13    6689     637
  -1   6  13   10266     715
   0   6  13    -213     305
   1   6  13   28859    1003
   2   6  13   13355     682
  -5   7  13     871     347
  -4   7  13    2611     474
  -3   7  13     771     249
  -2   7  13    2397     426
  -1   7  13   21938     858
   0   7  13    8440     574
   1   7  13    3912     502
   2   7  13    2080     313
  -5   8  13    8340     973
  -4   8  13    3374     387
  -3   8  13   20914    1031
  -2   8  13     283     233
  -1   8  13    7723     732
   0   8  13    1172     314
   1   8  13   16113     793
   2   8  13    8699     500
  -4   9  13    1046     171
  -3   9  13      29     181
  -2   9  13    1620     268
  -1   9  13   14848     968
   0   9  13   14338     747
   1   9  13   11754     642
   2   9  13   14854     612
  -4  10  13    1132     156
  -3  10  13    8325     371
  -2  10  13     712     211
  -1  10  13   17846     784
   0  10  13     707     279
   1  10  13   14525     787
  -3  11  13    3122     246
  -2  11  13   21215     594
  -1  11  13    6333     473
   0  11  13   14202     661
   1  11  13    6453     486
  -3  12  13    8663     342
  -2  12  13    3411     241
  -1  12  13    5656     386
   0  12  13    4070     399
  -2  13  13    3263     451
  -1  13  13   11860    1020
  -4   0  14    1807     328
  -2   0  14    1050     667
   0   0  14   20467    1706
   2   0  14    5880     606
  -5   1  14    2853     266
  -4   1  14    7808     388
  -3   1  14     822     451
  -2   1  14    7208     633
  -1   1  14    1933     436
   0   1  14    6947     604
   1   1  14    7443     390
   2   1  14    6341     441
  -5   2  14   10633     575
  -4   2  14     235     236
  -3   2  14      48     419
  -2   2  14    8082     658
  -1   2  14    1986     428
   0   2  14   41568    1840
   1   2  14    4106     340
   2   2  14   11748     523
  -5   3  14    4702     558
  -4   3  14    8047     549
  -3   3  14   35906    2083
  -2   3  14   14014    1022
  -1   3  14    3902     486
   0   3  14     295     274
   1   3  14   27900     841
   2   3  14    2710     232
  -4   4  14    4872     547
  -3   4  14   15515     952
  -2   4  14   43401    1843
  -1   4  14    5622     546
   0   4  14   59751    1706
   1   4  14    1970     238
   2   4  14    6285     762
  -4   5  14     589     307
  -3   5  14    4056     363
  -2   5  14    3371     456
  -1   5  14   44462    1349
   0   5  14      58     376
   1   5  14   12995     965
  -4   6  14    3938     342
  -3   6  14    1390     266
  -2   6  14    6925     507
  -1   6  14    2799     371
   0   6  14    3208     368
   1   6  14    1701     287
  -4   7  14    8026     374
  -3   7  14    1256     209
  -2   7  14    2060     264
  -1   7  14    4397     510
   0   7  14    1156     251
   1   7  14   25428    1022
  -3   8  14     171     138
  -2   8  14    9089     396
  -1   8  14     767     321
   0   8  14    1080     309
  -3   9  14   10246     536
  -2   9  14    2068     203
  -1   9  14   13828    1066
   0   9  14    4454     413
  -2  10  14    1439     207
  -1  10  14   11334     641
  -3   0  15     405     412
  -1   0  15    5958     826
  -3   1  15     322     232
  -2   1  15   13118     924
  -1   1  15     121     492
   0   1  15    4788     316
  -3   2  15    1038     301
  -2   2  15     -73     246
  -1   2  15    6803    1252
   0   2  15      96     157
  -3   3  15    1719     328
  -2   3  15    3310     423
  -1   3  15      85     214
   0   3  15    1043     191
  -3   4  15   16989     834
  -2   4  15    1326     317
  -1   4  15    2830     385
   0   4  15    2694     287
  -3   5  15    8705     767
  -2   5  15    1197     405
  -1   5  15    3116     335
   0   5  15   13900    1174
  -2   6  15    -116     351
;
_shelx_hkl_checksum     57428
_shelx_res_file
;
TITL I                P 1 21/n 1   R = 0.03
    shelx.res
    created by SHELXL-2018/3 at 08:42:31 on 06-Oct-2023
CELL  1.54184    7.0419   19.2513   12.7175    90.000   100.513    90.000
ZERR        2    0.0001    0.0003    0.0002     0.000     0.002     0.000
LATT   1
SYMM     0.50000 - X ,    0.50000 + Y ,    0.50000 - Z
SFAC  C  H Mn  N  O
UNIT 56 60 2 16 40
OMIT 3 0 5
OMIT 1 1 7
OMIT 0 3 1
OMIT -2 1 2
OMIT 2 0 0
OMIT -2 2 1
LIST 4
TEMP    20
SIZE    0.1400    0.2200    0.2800
L.S. 15
ACTA
CONF
BOND $H
EQIV $2 -x+3/2, y+1/2, -z+1/2
HTAB O1W O3_$2
HTAB O1W O4_$2
HTAB O1W N1_$2
HTAB O1W O2W
HTAB O2 O5
HTAB O2 O6
HTAB O6 O2
EQIV $3 x-1/2, -y+1/2, z-1/2
HTAB N2 O6_$3
HTAB N2 O4
HTAB N4 O8
HTAB N4 O2W_$2
HTAB C5 O2_$3
EQIV $4 x+1/2, -y+1/2, z+1/2
HTAB C9 N2_$4
EQIV $5 x-1/2, -y+3/2, z-1/2
HTAB C12 O8_$5
EQIV $6 -x+2, -y+1, -z+1
HTAB O2W O7_$6
EQIV $7 -x+2, -y+1, -z
HTAB O2W O1W_$7
EQIV $8 x+1, y, z
HTAB O2W O5_$8
htab
dfix 0.82 o1w h1wa o1w h1wb
dfix 1.297 h1wa h1wb
WGHT    0.060800    0.222700
FVAR       9.86528
MN1   3    0.500000    0.500000    0.000000    10.50000    0.04356    0.02138 =
         0.01972    0.00137   -0.00417   -0.00214
O1    5    0.480870    0.390578    0.033222    11.00000    0.08073    0.02346 =
         0.03575    0.00502   -0.00698   -0.00523
O1W   5    0.807485    0.508319    0.058356    11.00000    0.04561    0.04194 =
         0.04436   -0.01208   -0.01136    0.00302
H1WA  2    0.848439    0.541848    0.096413    11.00000   -1.50000
H1WB  2    0.879418    0.476013    0.078425    11.00000   -1.50000
O2    5    0.602190    0.361532    0.201470    11.00000    0.08076    0.02969 =
         0.03404   -0.00187   -0.01574   -0.00145
H2O   2    0.619020    0.422215    0.241765    11.00000    0.15547
O3    5    0.556242    0.130087    0.318424    11.00000    0.09265    0.03926 =
         0.02830    0.00625   -0.00995   -0.00252
O4    5    0.465157    0.044657    0.212067    11.00000    0.08507    0.02513 =
         0.04542    0.00908   -0.00862   -0.00593
O5    5    0.435532    0.529069    0.153735    11.00000    0.05839    0.05284 =
         0.02209   -0.00781   -0.00298    0.00655
O6    5    0.612197    0.474493    0.291743    11.00000    0.07480    0.03225 =
         0.03034   -0.00531   -0.01057    0.00270
O7    5    0.766733    0.591902    0.628376    11.00000    0.08638    0.05194 =
         0.03176    0.00017   -0.00794    0.01218
O8    5    0.691366    0.698742    0.650875    11.00000    0.08238    0.06047 =
         0.03656   -0.02246   -0.00062    0.00462
N1    4    0.496377    0.107116    0.227330    11.00000    0.04592    0.02852 =
         0.03051    0.00664   -0.00382    0.00188
N2    4    0.347207    0.064884    0.006060    11.00000    0.06433    0.02646 =
         0.03358   -0.00284   -0.00438   -0.00266
AFIX   3
H2A   2    0.302809    0.057204   -0.060340    11.00000   -1.20000
H2B   2    0.365807    0.034904    0.056060    11.00000   -1.20000
AFIX   0
N3    4    0.694784    0.647403    0.592702    11.00000    0.04794    0.04428 =
         0.02867   -0.00840    0.00121   -0.00132
N4    4    0.565369    0.779538    0.484240    11.00000    0.05895    0.03336 =
         0.05095   -0.00926    0.00718    0.00152
AFIX   3
H4A   2    0.587279    0.778868    0.553450    11.00000   -1.20000
H4B   2    0.516269    0.814368    0.445160    11.00000   -1.20000
AFIX   0
C1    1    0.475487    0.273283    0.082032    11.00000    0.03528    0.02354 =
         0.02801    0.00194    0.00011    0.00220
C2    1    0.507104    0.224086    0.161927    11.00000    0.03602    0.02493 =
         0.02470   -0.00081   -0.00099    0.00118
AFIX  43
H2    2    0.557893    0.237429    0.231674    11.00000   -1.20000
AFIX   0
C3    1    0.463554    0.154394    0.139073    11.00000    0.03466    0.02417 =
         0.02673    0.00418    0.00109    0.00347
C4    1    0.388424    0.131307    0.034263    11.00000    0.03325    0.02426 =
         0.02986   -0.00196    0.00029    0.00132
C5    1    0.355066    0.183519   -0.045714    11.00000    0.04679    0.03042 =
         0.02437   -0.00151   -0.00362   -0.00118
AFIX  43
H5    2    0.303735    0.170966   -0.115751    11.00000   -1.20000
AFIX   0
C6    1    0.396289    0.251580   -0.022566    11.00000    0.04216    0.02822 =
         0.02678    0.00450   -0.00134    0.00100
AFIX  43
H6    2    0.371609    0.284412   -0.076992    11.00000   -1.20000
AFIX   0
C7    1    0.521204    0.347538    0.105615    11.00000    0.04206    0.02485 =
         0.03065    0.00296   -0.00115    0.00029
C8    1    0.535170    0.592609    0.312586    11.00000    0.03914    0.03349 =
         0.02520   -0.00334    0.00299   -0.00169
C9    1    0.604344    0.592186    0.421083    11.00000    0.03939    0.03116 =
         0.02861   -0.00148    0.00043    0.00111
AFIX  43
H9    2    0.643858    0.550494    0.455105    11.00000   -1.20000
AFIX   0
C10   1    0.616034    0.653257    0.480654    11.00000    0.03622    0.03543 =
         0.02642   -0.00274    0.00121   -0.00022
C11   1    0.558118    0.718177    0.433050    11.00000    0.03306    0.03370 =
         0.04019   -0.00432    0.00584   -0.00149
C12   1    0.489876    0.716603    0.321146    11.00000    0.04836    0.03240 =
         0.04010    0.00501    0.00320    0.00394
AFIX  43
H12   2    0.453293    0.758055    0.285614    11.00000   -1.20000
AFIX   0
C13   1    0.476031    0.656552    0.263901    11.00000    0.04366    0.04175 =
         0.02705    0.00295   -0.00051    0.00156
AFIX  43
H13   2    0.426366    0.657803    0.190964    11.00000   -1.20000
AFIX   0
C14   1    0.525269    0.527889    0.247304    11.00000    0.04324    0.03724 =
         0.02367   -0.00371    0.00213   -0.00321
O2W   5    1.087177    0.409511    0.135199    11.00000    0.06589    0.04957 =
         0.04482    0.00355    0.00402    0.00148
AFIX   3
H2WA  2    1.119577    0.406931    0.203299    11.00000   -1.50000
H2WB  2    1.161577    0.433931    0.103999    11.00000   -1.50000
AFIX   0
HKLF 4
REM  I                P 1 21/n 1   R = 0.03
REM wR2 = 0.0972, GooF = S = 1.057, Restrained GooF = 1.056 for all data
REM R1 = 0.0348 for 2966 Fo > 4sig(Fo) and 0.0386 for all 3291 data
REM 269 parameters refined using 3 restraints
END
WGHT      0.0603      0.2347
REM Instructions for potential hydrogen bonds
HTAB O1W O3_$2
HTAB O1W O4_$2
HTAB O1W N1_$2
HTAB O1W O2W
HTAB O2 O5
HTAB O2 O6
HTAB O6 O2
HTAB N2 O6_$3
HTAB N2 O4
HTAB N4 O8
HTAB N4 O2W_$2
HTAB C5 O2_$3
HTAB C9 N2_$4
HTAB C12 O8_$5
HTAB O2W O7_$6
HTAB O2W O1W_$7
HTAB O2W O5_$8
REM Highest difference peak  0.268,  deepest hole -0.439,  1-sigma level  0.050
Q1    1   0.4528  0.1429  0.0859  11.00000  0.05    0.27
Q2    1   0.5381  0.5902  0.3557  11.00000  0.05    0.19
Q3    1   0.5233  0.1853  0.1398  11.00000  0.05    0.19
Q4    1   0.4179  0.4993 -0.0977  11.00000  0.05    0.18
Q5    1   0.5453  0.6857  0.4653  11.00000  0.05    0.18
Q6    1   0.4238  0.2619  0.0413  11.00000  0.05    0.18
Q7    1   0.6168  0.6479  0.5167  11.00000  0.05    0.17
Q8    1   0.5512  0.7138  0.3783  11.00000  0.05    0.17
Q9    1   0.5120  0.5619  0.2828  11.00000  0.05    0.16
Q10   1   0.4289  0.1849  0.1479  11.00000  0.05    0.15
Q11   1   0.4311  0.4469  0.0579  11.00000  0.05    0.15
Q12   1   0.4405  0.6269  0.3017  11.00000  0.05    0.15
Q13   1   0.5949  0.4371  0.0166  11.00000  0.05    0.14
Q14   1   0.5793  0.6369  0.4841  11.00000  0.05    0.14
Q15   1   0.8094  0.6862  0.7442  11.00000  0.05    0.14
Q16   1   0.4449  0.2095 -0.0349  11.00000  0.05    0.14
Q17   1   0.6014  0.4044  0.2177  11.00000  0.05    0.14
Q18   1   0.3457  0.5367  0.0605  11.00000  0.05    0.13
Q19   1   0.5183  0.2503  0.1183  11.00000  0.05    0.13
Q20   1   0.5074  0.3603  0.1951  11.00000  0.05    0.13
;
_shelx_res_checksum     48628
