# Supplementary material for: Synthesis and structure of trans-bis­(4-amino-3-nitro­benzoato-κO)bis­(4-amino-3-nitro­benzoic acid-κO)di­aqua­manganese(II) dihydrate
Source: IUCrdata. 2024 Jan 19;9(Pt 1):x240040. doi: 10.1107/S2414314624000403 (PMC10842279; doi:10.1107/S2414314624000403)
Supplement: Supplementary file 2 [file x-09-x240040-Isup2.hkl]

data_I                                                                          
_shelx_title ' I                P 1 21/n 1   R = 0.03'                          
_shelx_refln_list_code          4                                               
_shelx_F_calc_maximum      126.97                                               
_exptl_crystal_F_000       878.00                                               
_reflns_d_resolution_high  0.8127                                               
                                                                                
loop_                                                                           
 _space_group_symop_operation_xyz                                               
 'x, y, z'                                                                      
 '-x+1/2, y+1/2, -z+1/2'                                                        
 '-x, -y, -z'                                                                   
 'x-1/2, -y-1/2, z-1/2'                                                         
                                                                                
_cell_length_a     7.0419                                                       
_cell_length_b    19.2513                                                       
_cell_length_c    12.7175                                                       
_cell_angle_alpha  90.000                                                       
_cell_angle_beta  100.513                                                       
_cell_angle_gamma  90.000                                                       
                                                                                
_shelx_F_squared_multiplier     1.000                                           
                                                                                
loop_                                                                           
 _refln_index_h                                                                 
 _refln_index_k                                                                 
 _refln_index_l                                                                 
 _refln_F_squared_calc                                                          
 _refln_F_squared_meas                                                          
 _refln_F_squared_sigma                                                         
 _refln_observed_status                                                         
   4   0   0       1730.88       1872.02        52.42 o                         
   6   0   0        486.35        358.28        25.89 o                         
   8   0   0        132.56        112.73         6.88 o                         
   1   1   0       6333.78       5861.20       115.32 o                         
   2   1   0       7056.99       6654.17        90.71 o                         
   3   1   0       3698.42       3522.92        62.11 o                         
   4   1   0         22.54         11.50         2.37 o                         
   5   1   0         61.82         68.80         3.86 o                         
   6   1   0          1.26          0.87         4.07 o                         
   7   1   0         79.48         74.58        11.72 o                         
   8   1   0          0.14          2.00         1.87 o                         
   0   2   0       1439.51       1347.45        26.22 o                         
   1   2   0       1650.25       1464.88        18.18 o                         
   2   2   0         44.53         54.31         3.30 o                         
   3   2   0        685.79        673.54        11.62 o                         
   4   2   0        100.55        111.65         4.65 o                         
   5   2   0         77.34         77.80         3.95 o                         
   6   2   0         64.57         44.58         6.71 o                         
   7   2   0          5.03          1.77         5.10 o                         
   8   2   0          6.48          6.72         1.98 o                         
   1   3   0        704.52        723.88         8.28 o                         
   2   3   0       2198.19       2116.25        37.47 o                         
   3   3   0       3064.94       2715.47        54.06 o                         
   4   3   0        240.67        246.61         6.58 o                         
   5   3   0        101.20        105.67         4.00 o                         
   6   3   0          5.56          5.77         3.42 o                         
   7   3   0         93.84        102.63         7.60 o                         
   8   3   0         28.51         30.76         2.85 o                         
   0   4   0        151.03        153.64         3.09 o                         
   1   4   0         16.14         18.98         0.88 o                         
   2   4   0        467.14        391.35         7.88 o                         
   3   4   0        104.06         94.57         3.67 o                         
   4   4   0        459.53        493.82        10.33 o                         
   5   4   0        143.85        141.57         4.38 o                         
   6   4   0        198.46        182.63        15.87 o                         
   7   4   0          0.05          0.47         3.21 o                         
   8   4   0          3.47          2.97         1.73 o                         
   1   5   0       6599.75       5763.71        68.63 o                         
   2   5   0         83.48         83.62         3.13 o                         
   3   5   0       1134.74       1159.45        33.51 o                         
   4   5   0        867.46        927.26        28.14 o                         
   5   5   0        184.43        214.95         9.05 o                         
   6   5   0         75.48         75.16         5.96 o                         
   7   5   0         55.84         50.57         4.83 o                         
   8   5   0         34.53         28.00         3.20 o                         
   0   6   0        692.84        706.07        12.06 o                         
   1   6   0        809.99        803.11         9.79 o                         
   2   6   0         25.99         26.35         2.32 o                         
   3   6   0        745.04        734.24        16.29 o                         
   4   6   0        133.58        125.24         4.74 o                         
   5   6   0          8.98          6.05         1.97 o                         
   6   6   0        402.68        431.82        13.75 o                         
   7   6   0         10.49         10.18         3.35 o                         
   8   6   0          6.58          3.02         1.96 o                         
   1   7   0       4607.25       4090.96        47.85 o                         
   2   7   0         15.42         19.90         1.88 o                         
   3   7   0        301.35        293.55         8.90 o                         
   4   7   0        461.63        490.44         8.25 o                         
   5   7   0         54.07         60.02         3.36 o                         
   6   7   0          0.72          2.98         2.53 o                         
   7   7   0        154.19        158.50         7.47 o                         
   8   7   0          5.58          2.11         2.38 o                         
   0   8   0       9120.90       8167.31       146.37 o                         
   1   8   0       3317.97       3357.93        39.20 o                         
   2   8   0       5258.68       5192.43        74.46 o                         
   3   8   0       3252.87       3431.87        61.99 o                         
   4   8   0        618.00        610.20        13.00 o                         
   5   8   0        833.87        891.17        15.56 o                         
   6   8   0         38.14         45.85         3.81 o                         
   7   8   0         25.46         23.02         3.29 o                         
   1   9   0       1465.81       1500.73        21.63 o                         
   2   9   0       1107.90       1136.27        18.98 o                         
   3   9   0       1077.17       1097.45        27.28 o                         
   4   9   0         27.31         28.08         2.38 o                         
   5   9   0        148.53        145.41         5.83 o                         
   6   9   0         12.21         10.16         2.90 o                         
   7   9   0         85.19         78.97         4.49 o                         
   0  10   0        700.57        650.73        17.12 o                         
   1  10   0        133.01        132.01         5.75 o                         
   2  10   0         33.05         31.60         2.66 o                         
   3  10   0        386.38        388.49         9.06 o                         
   4  10   0        925.40        952.99        24.34 o                         
   5  10   0          0.51          2.73         3.35 o                         
   6  10   0        130.56        124.06         6.45 o                         
   7  10   0        250.98        244.27         8.32 o                         
   1  11   0        525.76        565.29        14.57 o                         
   2  11   0        686.98        733.93        20.52 o                         
   3  11   0       1554.43       1581.19        38.92 o                         
   4  11   0         52.75         57.81         4.15 o                         
   5  11   0         33.12         31.92         4.31 o                         
   6  11   0         61.44         59.83         5.22 o                         
   7  11   0         51.06         43.51         4.11 o                         
   0  12   0         59.66         57.05        11.81 o                         
   1  12   0        234.17        266.84         9.42 o                         
   2  12   0        151.07        182.34         6.63 o                         
   3  12   0         22.34         24.93         4.05 o                         
   4  12   0         70.61         61.15         3.83 o                         
   5  12   0         73.69         77.02         7.12 o                         
   6  12   0         51.82         52.76         4.86 o                         
   7  12   0         17.82         17.63         2.62 o                         
   1  13   0       1103.01       1159.84        31.87 o                         
   2  13   0        283.51        313.45        15.03 o                         
   3  13   0        694.13        775.78        26.37 o                         
   4  13   0         73.42         75.27         5.64 o                         
   5  13   0        110.88        128.30         9.98 o                         
   6  13   0          8.66         12.26         3.82 o                         
   7  13   0        130.85        128.28        19.11 o                         
   0  14   0       1321.07       1254.37        27.37 o                         
   1  14   0        474.45        447.38        10.66 o                         
   2  14   0        104.65        112.80         6.23 o                         
   3  14   0         39.18         47.41         4.41 o                         
   4  14   0        169.73        198.42        16.16 o                         
   5  14   0          8.50          9.08         3.46 o                         
   6  14   0         81.34         75.73         5.72 o                         
   1  15   0         35.85         27.83         3.08 o                         
   2  15   0        164.11        147.59         8.84 o                         
   3  15   0        210.16        226.70        12.25 o                         
   4  15   0         11.28         10.66         4.44 o                         
   5  15   0        220.20        232.94        10.85 o                         
   6  15   0         23.96         22.50         3.04 o                         
   0  16   0       1219.93       1172.46        38.22 o                         
   1  16   0         46.61         50.26         8.14 o                         
   2  16   0        782.22        805.21        21.85 o                         
   3  16   0        147.24        195.61         8.98 o                         
   4  16   0        186.59        194.58        10.13 o                         
   5  16   0          1.02          1.03         3.86 o                         
   6  16   0         33.68         36.98         6.29 o                         
   1  17   0        297.84        283.04        16.43 o                         
   2  17   0        114.66        129.13         6.89 o                         
   3  17   0        467.10        512.75        25.49 o                         
   4  17   0        248.22        275.92        13.07 o                         
   5  17   0         47.16         52.75         5.75 o                         
   0  18   0        133.29        116.77        18.15 o                         
   1  18   0        247.94        252.56        14.64 o                         
   2  18   0        950.63        989.62        21.52 o                         
   3  18   0          0.56         -0.58         3.62 o                         
   4  18   0       1088.62       1126.93        36.34 o                         
   5  18   0        168.96        150.81        10.47 o                         
   1  19   0        225.65        218.16         9.69 o                         
   2  19   0          2.32          2.69         2.84 o                         
   3  19   0         98.61        112.12         7.09 o                         
   4  19   0         22.21         23.31         3.47 o                         
   5  19   0         41.67         35.54         3.68 o                         
   0  20   0        325.18        332.08        13.17 o                         
   1  20   0          1.37          2.76         2.98 o                         
   2  20   0         44.68         39.84         4.46 o                         
   3  20   0          0.15         -0.54         2.44 o                         
   4  20   0        126.56        118.13         5.86 o                         
   1  21   0         30.50         36.49         3.95 o                         
   2  21   0         19.72         19.03         2.54 o                         
   3  21   0         13.68         11.50         2.68 o                         
   0  22   0        335.85        371.13        22.68 o                         
   1  22   0         42.99         37.37         3.44 o                         
   2  22   0        126.01        134.71         6.76 o                         
   3  22   0          1.91         -0.66         1.85 o                         
   1  23   0         19.60         28.07         3.58 o                         
   2  23   0          3.47          6.31         2.97 o                         
  -7   0   1        389.81        324.96        24.15 o                         
  -5   0   1        123.64        141.72         7.93 o                         
  -3   0   1      10071.46       9538.67       243.26 o                         
  -1   0   1       3771.28       3666.86        52.95 o                         
   1   0   1       6932.78       6249.83        96.38 o                         
   3   0   1       1402.71       1396.44        37.94 o                         
   5   0   1       1299.77       1259.87        41.07 o                         
   7   0   1        929.49        911.76        43.34 o                         
  -8   1   1          5.23          5.55         2.08 o                         
  -7   1   1          0.91         -0.66         5.18 o                         
  -6   1   1         82.68         72.09         5.56 o                         
  -5   1   1          4.01          1.87         2.12 o                         
  -4   1   1       4523.04       4568.26       113.01 o                         
  -3   1   1        261.43        257.73         6.18 o                         
  -2   1   1      14924.38      12960.83       177.69 o                         
  -1   1   1        555.20        552.78         6.18 o                         
   0   1   1        158.53        183.39         3.01 o                         
   1   1   1       2977.47       2806.39        29.57 o                         
   2   1   1        902.06        871.71        13.71 o                         
   3   1   1        126.56        132.65         4.47 o                         
   4   1   1        308.69        291.55        11.07 o                         
   5   1   1        469.72        457.26        13.86 o                         
   6   1   1        263.96        253.80        15.29 o                         
   7   1   1         16.57         14.51         9.78 o                         
   8   1   1          7.13          5.27         1.93 o                         
  -8   2   1          2.22          1.33         2.22 o                         
  -7   2   1         49.10         37.07         5.57 o                         
  -6   2   1         12.75          4.97         3.24 o                         
  -5   2   1         67.83         64.88         3.42 o                         
  -4   2   1       1322.48       1427.57        38.45 o                         
  -3   2   1       1090.86       1049.90        20.50 o                         
  -1   2   1       3895.26       3602.09        42.36 o                         
   0   2   1       1293.97       1195.19        12.00 o                         
   1   2   1        609.50        603.79         9.67 o                         
   2   2   1         31.75         37.59         2.18 o                         
   3   2   1       3093.06       2894.85        46.42 o                         
   4   2   1        668.17        641.77        24.58 o                         
   5   2   1        496.33        444.26        12.80 o                         
   6   2   1        203.69        235.86        14.98 o                         
   7   2   1         11.48         12.48         4.19 o                         
   8   2   1         10.54          7.77         1.77 o                         
  -8   3   1         55.61         48.96         3.43 o                         
  -7   3   1         63.62         66.56         8.66 o                         
  -6   3   1        352.06        353.68        20.99 o                         
  -5   3   1          3.82          2.20         1.56 o                         
  -4   3   1         30.77         24.69         2.46 o                         
  -3   3   1       1116.37        956.27        19.06 o                         
  -2   3   1         25.57         48.93         3.60 o                         
  -1   3   1        819.38        743.72         8.48 o                         
   1   3   1        108.97        114.48         2.16 o                         
   2   3   1        697.74        624.27        10.33 o                         
   3   3   1         84.80         90.21         4.44 o                         
   4   3   1        261.67        242.44         7.18 o                         
   5   3   1          3.66          5.65         1.93 o                         
   6   3   1         96.59         94.18         6.69 o                         
   7   3   1          5.59          6.61         3.82 o                         
   8   3   1          3.43          3.39         1.43 o                         
  -8   4   1          8.59          6.19         1.91 o                         
  -7   4   1        118.76        109.92         6.86 o                         
  -6   4   1         22.44         22.37         3.72 o                         
  -5   4   1         12.44         10.60         1.83 o                         
  -4   4   1        358.81        347.76         8.76 o                         
  -3   4   1         44.57         48.25         2.88 o                         
  -2   4   1        296.40        258.49         4.80 o                         
  -1   4   1       1836.50       1734.42        17.42 o                         
   0   4   1        794.53        806.77         7.19 o                         
   1   4   1         29.40         38.96         1.67 o                         
   2   4   1         10.40          9.23         1.00 o                         
   3   4   1       1998.79       2053.14        37.98 o                         
   4   4   1         80.75         76.26         3.96 o                         
   5   4   1         50.67         45.29         3.08 o                         
   6   4   1         29.10         35.84         4.78 o                         
   7   4   1         70.27         63.92         6.73 o                         
   8   4   1          4.44          3.22         1.36 o                         
  -8   5   1         23.98         22.28         3.22 o                         
  -7   5   1         17.16         15.58         3.39 o                         
  -6   5   1          7.70          2.23         3.27 o                         
  -5   5   1        160.70        161.39         5.92 o                         
  -4   5   1        443.00        421.51        11.84 o                         
  -3   5   1        119.36        131.50         4.52 o                         
  -2   5   1       1387.07       1441.23        21.72 o                         
  -1   5   1         95.89        115.16         2.17 o                         
   0   5   1       2987.11       2597.62        24.15 o                         
   1   5   1       5906.80       5055.29        56.76 o                         
   2   5   1       1778.44       1595.62        27.66 o                         
   3   5   1          4.29          3.03         1.71 o                         
   4   5   1        260.48        256.53         7.41 o                         
   5   5   1        302.75        305.47         7.99 o                         
   6   5   1        175.37        192.06         8.21 o                         
   7   5   1         38.04         33.74         4.11 o                         
   8   5   1         24.24         22.76         2.81 o                         
  -8   6   1          2.58          3.34         2.08 o                         
  -7   6   1          4.92          4.16         2.47 o                         
  -6   6   1         22.67         28.31         3.13 o                         
  -5   6   1         43.20         49.16         3.26 o                         
  -4   6   1         68.02         57.81         4.39 o                         
  -3   6   1       2896.99       2775.57        50.72 o                         
  -2   6   1        207.00        205.62         4.27 o                         
  -1   6   1       4021.14       3835.62        42.53 o                         
   0   6   1        830.25        832.25         9.11 o                         
   1   6   1        203.42        185.20         3.76 o                         
   2   6   1       1365.84       1519.38        25.33 o                         
   3   6   1       2761.72       2809.36        59.18 o                         
   4   6   1        999.88       1059.66        14.86 o                         
   5   6   1         24.78         30.28         2.59 o                         
   6   6   1         11.79         13.84         3.38 o                         
   7   6   1        148.12        154.19         7.37 o                         
   8   6   1         11.59          9.02         2.70 o                         
  -8   7   1         35.27         36.69         3.85 o                         
  -7   7   1          9.21         12.21         2.65 o                         
  -6   7   1        214.12        226.26         7.89 o                         
  -5   7   1        233.28        237.41         6.39 o                         
  -4   7   1        989.19       1044.92        16.54 o                         
  -3   7   1       2607.30       2599.58        54.85 o                         
  -2   7   1        237.77        246.58         6.08 o                         
  -1   7   1          1.66          3.22         0.71 o                         
   0   7   1       4872.99       4531.45        56.16 o                         
   1   7   1        212.76        229.27         4.69 o                         
   2   7   1        554.11        511.30        10.89 o                         
   3   7   1         73.63         84.33         5.68 o                         
   4   7   1       1251.36       1299.62        18.96 o                         
   5   7   1          2.30          3.35         1.97 o                         
   6   7   1        593.80        619.52        14.29 o                         
   7   7   1         62.55         61.54         5.47 o                         
  -8   8   1          0.20          2.70         2.16 o                         
  -7   8   1         75.80         71.14         4.58 o                         
  -6   8   1         15.64         17.04         2.99 o                         
  -5   8   1        121.01        121.83         4.66 o                         
  -4   8   1        190.78        210.88         6.22 o                         
  -3   8   1       4475.27       4407.04        96.89 o                         
  -2   8   1        858.33        924.31        14.38 o                         
  -1   8   1       6283.75       6020.42        87.00 o                         
   0   8   1        325.13        312.35         5.53 o                         
   1   8   1        417.44        422.94         9.07 o                         
   2   8   1        919.33        943.39        17.82 o                         
   3   8   1       1153.99       1220.69        29.61 o                         
   4   8   1         21.62         25.98         1.99 o                         
   5   8   1         10.58         10.15         2.20 o                         
   6   8   1        268.35        309.82         9.36 o                         
   7   8   1         45.89         46.62         4.23 o                         
  -7   9   1         27.70         20.95         3.01 o                         
  -6   9   1         93.38         97.48         5.34 o                         
  -5   9   1          8.58          7.08         2.19 o                         
  -4   9   1         58.83         58.42         3.36 o                         
  -3   9   1         24.84         11.75         3.36 o                         
  -2   9   1        912.78        905.47        14.54 o                         
  -1   9   1       4035.15       4195.05        66.21 o                         
   0   9   1       8604.27       8117.94       109.18 o                         
   1   9   1       1820.73       1864.46        26.35 o                         
   2   9   1        951.76        914.04        17.80 o                         
   3   9   1         17.53         18.91         3.28 o                         
   4   9   1        280.77        277.26         5.85 o                         
   5   9   1        231.35        242.32         8.34 o                         
   6   9   1        414.56        429.28        15.78 o                         
   7   9   1          7.45          6.85         2.64 o                         
  -7  10   1        316.49        321.04        10.16 o                         
  -6  10   1         35.12         34.34         4.95 o                         
  -5  10   1        600.80        608.67        14.64 o                         
  -4  10   1        276.67        328.47        10.59 o                         
  -3  10   1        842.74        924.84        23.60 o                         
  -2  10   1         88.95         79.86         4.15 o                         
  -1  10   1        358.18        400.50         9.94 o                         
   0  10   1       1641.62       1578.83        27.08 o                         
   1  10   1         37.17         24.26         1.95 o                         
   2  10   1       1376.96       1398.98        25.52 o                         
   3  10   1        303.23        275.66         7.81 o                         
   4  10   1        435.42        446.30        13.72 o                         
   5  10   1        159.43        172.88         8.52 o                         
   6  10   1          7.67          3.07         2.72 o                         
   7  10   1         14.63         13.80         2.65 o                         
  -7  11   1          4.80          8.36         2.37 o                         
  -6  11   1        265.00        276.70        10.76 o                         
  -5  11   1         19.31         28.55         3.85 o                         
  -4  11   1        461.38        497.67        14.65 o                         
  -3  11   1        286.96        314.73        14.08 o                         
  -2  11   1        343.83        328.67        14.84 o                         
  -1  11   1          1.28         -0.46         2.01 o                         
   0  11   1        674.34        690.23        16.19 o                         
   1  11   1         82.10         76.48         4.37 o                         
   2  11   1        439.49        436.37        12.45 o                         
   3  11   1          2.40          3.44         2.29 o                         
   4  11   1         79.34         86.37         4.85 o                         
   5  11   1          8.72         12.10         3.75 o                         
   6  11   1         41.09         49.20         4.34 o                         
   7  11   1         14.61         12.01         2.60 o                         
  -7  12   1         42.68         39.92         3.05 o                         
  -6  12   1          6.70          9.22         3.33 o                         
  -5  12   1        120.77        123.71         7.22 o                         
  -4  12   1         42.39         48.26         3.84 o                         
  -3  12   1        309.71        331.13         8.94 o                         
  -2  12   1          1.48          1.88         1.52 o                         
  -1  12   1        260.75        281.84         9.80 o                         
   0  12   1         43.56         46.73         3.64 o                         
   1  12   1        563.35        570.78        26.24 o                         
   2  12   1        129.74        139.23         6.03 o                         
   3  12   1        844.44        849.07        24.71 o                         
   4  12   1          2.41         -1.53         3.05 o                         
   5  12   1        269.11        277.91        18.59 o                         
   6  12   1          0.05          1.03         2.98 o                         
   7  12   1         14.23         13.12         3.29 o                         
  -7  13   1         32.74         31.26         4.24 o                         
  -6  13   1         61.36         55.00         4.66 o                         
  -5  13   1         19.96         21.75         5.66 o                         
  -4  13   1        211.67        231.79        10.00 o                         
  -3  13   1          6.21          4.51         3.02 o                         
  -2  13   1        379.47        423.92         8.92 o                         
  -1  13   1        696.08        689.76        14.72 o                         
   0  13   1        376.52        363.34         9.38 o                         
   1  13   1       1447.78       1458.99        25.76 o                         
   2  13   1         84.28         85.51         4.66 o                         
   3  13   1         51.60         61.60         5.89 o                         
   4  13   1         77.71         82.40         5.88 o                         
   5  13   1          3.23          9.42         3.65 o                         
   6  13   1        136.75        132.91         9.69 o                         
  -6  14   1         72.14         84.73        11.54 o                         
  -5  14   1        161.26        172.15         8.22 o                         
  -4  14   1        111.67        106.57         8.09 o                         
  -3  14   1        596.73        684.56        28.76 o                         
  -2  14   1         38.30         30.14         2.94 o                         
  -1  14   1         18.03         20.12         2.89 o                         
   0  14   1          2.85          2.02         1.81 o                         
   1  14   1         34.91         33.94         5.00 o                         
   2  14   1         64.03         70.24         6.19 o                         
   3  14   1        126.49        146.76         7.32 o                         
   4  14   1          8.32          7.67         3.31 o                         
   5  14   1         28.47         33.04         4.19 o                         
   6  14   1          7.16          5.34         2.63 o                         
  -6  15   1          7.70          9.32         2.73 o                         
  -5  15   1         10.41          8.74         2.71 o                         
  -4  15   1        252.23        300.49        16.68 o                         
  -3  15   1       1126.45       1284.91        38.84 o                         
  -2  15   1         16.52         22.03         3.16 o                         
  -1  15   1       1380.10       1414.64        39.32 o                         
   0  15   1        119.32        108.40         6.46 o                         
   1  15   1         22.92         26.27         4.00 o                         
   2  15   1        512.31        519.69        18.38 o                         
   3  15   1          7.02          5.67         3.03 o                         
   4  15   1        267.19        290.46        19.87 o                         
   5  15   1          2.25          0.70         3.09 o                         
   6  15   1        129.45        150.88         7.88 o                         
  -6  16   1          8.89         12.28        10.59 o                         
  -5  16   1         32.40         27.37         4.64 o                         
  -4  16   1          1.09          1.09         4.31 o                         
  -3  16   1         31.32         33.34         5.03 o                         
  -2  16   1        152.49        160.01         7.23 o                         
  -1  16   1       1718.27       1650.50        32.81 o                         
   0  16   1        502.96        542.43        21.40 o                         
   1  16   1        826.89        877.68        31.85 o                         
   2  16   1        512.97        623.12        26.93 o                         
   3  16   1         30.52         31.78         3.91 o                         
   4  16   1         16.46         27.41         4.82 o                         
   5  16   1        213.47        217.30        23.50 o                         
   6  16   1         50.60         49.75         3.47 o                         
  -6  17   1         19.02         17.95         4.98 o                         
  -5  17   1        133.83        118.51         8.05 o                         
  -4  17   1         59.99         54.58         6.47 o                         
  -3  17   1          1.07         -1.82         3.90 o                         
  -2  17   1         12.71         16.82         3.88 o                         
  -1  17   1        358.46        381.96        13.15 o                         
   0  17   1        970.00       1021.60        28.29 o                         
   1  17   1        309.72        321.00        12.71 o                         
   2  17   1        820.36        970.44        27.47 o                         
   3  17   1        616.85        620.72        18.32 o                         
   4  17   1        681.84        777.64        45.75 o                         
   5  17   1          7.64          5.37         3.21 o                         
  -5  18   1        232.61        206.75         7.49 o                         
  -4  18   1        219.04        255.57        13.35 o                         
  -3  18   1         51.45         68.59         8.59 o                         
  -2  18   1        285.48        315.18        11.68 o                         
  -1  18   1        276.00        275.61        10.94 o                         
   0  18   1         91.27         86.03         6.14 o                         
   1  18   1        368.73        345.92        13.90 o                         
   2  18   1        268.02        255.51         8.75 o                         
   3  18   1        973.31        920.45        23.22 o                         
   4  18   1         26.21         28.27         4.06 o                         
   5  18   1        381.93        334.13        17.32 o                         
  -5  19   1         20.75         22.57         2.84 o                         
  -4  19   1        120.59        125.07         9.91 o                         
  -3  19   1          8.63         12.50         3.14 o                         
  -2  19   1         63.42         69.93         7.14 o                         
  -1  19   1        233.31        259.05        10.27 o                         
   0  19   1        237.34        218.05         9.38 o                         
   1  19   1         89.44         94.84         6.83 o                         
   2  19   1        137.41        130.78         6.89 o                         
   3  19   1         91.20         94.75         5.38 o                         
   4  19   1         22.75         26.65         3.21 o                         
  -4  20   1         21.02         23.85         4.09 o                         
  -3  20   1        254.00        289.03         9.76 o                         
  -2  20   1         31.04         26.29         3.80 o                         
  -1  20   1         50.78         56.30         4.11 o                         
   0  20   1         91.53         93.28         5.95 o                         
   1  20   1        462.64        501.01        14.80 o                         
   2  20   1         15.22         11.95         3.16 o                         
   3  20   1        598.51        621.37        14.13 o                         
   4  20   1         41.76         50.86         5.27 o                         
  -4  21   1        232.50        187.73        15.35 o                         
  -3  21   1          1.57         -0.76         2.19 o                         
  -2  21   1        247.49        265.37         8.56 o                         
  -1  21   1          9.55         10.20         2.59 o                         
   0  21   1         83.79         83.01         7.69 o                         
   1  21   1          0.68          0.24         2.36 o                         
   2  21   1         63.44         59.50         4.40 o                         
   3  21   1          0.19         -0.67         1.60 o                         
  -3  22   1         61.09         54.13         3.35 o                         
  -2  22   1          1.22          1.77         1.63 o                         
  -1  22   1         22.99         21.18         3.38 o                         
   0  22   1         60.75         65.19         5.20 o                         
   1  22   1         14.91         20.07         3.23 o                         
   2  22   1         70.87         75.21         5.21 o                         
  -2  23   1         14.36         10.87         3.27 o                         
  -1  23   1         38.97         43.49         3.43 o                         
   0  23   1         61.87         63.41        11.43 o                         
   1  23   1         42.81         37.79         3.21 o                         
  -8   0   2          4.34          6.62         3.31 o                         
  -6   0   2         45.54         56.29         5.88 o                         
  -4   0   2       4667.45       4885.16       170.18 o                         
  -2   0   2       6435.62       6259.35       127.46 o                         
   0   0   2       2565.21       2257.59        29.96 o                         
   2   0   2        330.53        286.50         6.18 o                         
   4   0   2        237.54        237.89        11.98 o                         
   6   0   2        255.28        276.08        23.32 o                         
   8   0   2         36.21         25.84         3.36 o                         
  -8   1   2         17.88         15.00         2.44 o                         
  -7   1   2        237.27        234.06         9.23 o                         
  -6   1   2          0.00         -2.10         2.63 o                         
  -5   1   2        477.04        463.29        11.54 o                         
  -4   1   2       2940.93       3037.37        76.00 o                         
  -3   1   2        901.07        789.40        15.97 o                         
  -1   1   2       2505.53       2400.04        26.00 o                         
   0   1   2       5985.48       5218.58        55.23 o                         
   1   1   2        172.62        165.24         2.38 o                         
   2   1   2        150.63        151.61         3.34 o                         
   3   1   2      14156.70      12832.79       346.34 o                         
   4   1   2        126.80        106.79         5.52 o                         
   5   1   2        455.33        440.17        10.30 o                         
   6   1   2         98.01        103.25         9.93 o                         
   7   1   2          8.98          9.82         4.71 o                         
   8   1   2         51.29         48.15         2.92 o                         
  -8   2   2         52.39         50.35         3.30 o                         
  -7   2   2         12.27          6.56         3.57 o                         
  -6   2   2        466.49        424.22        13.21 o                         
  -5   2   2         43.38         33.75         3.00 o                         
  -4   2   2       2183.81       2240.68        44.22 o                         
  -3   2   2       1073.74       1096.30        21.14 o                         
  -2   2   2       7570.49       7212.87        97.24 o                         
  -1   2   2        520.48        533.56         6.43 o                         
   0   2   2       1226.48       1194.59        14.51 o                         
   1   2   2        249.11        274.48         4.25 o                         
   2   2   2        883.16        861.06        17.62 o                         
   3   2   2         20.70         17.49         2.05 o                         
   4   2   2        321.16        326.45        10.75 o                         
   5   2   2         57.04         62.27         3.32 o                         
   6   2   2        695.69        698.64        22.24 o                         
   7   2   2         22.97         31.04         4.73 o                         
   8   2   2         17.05         14.68         2.28 o                         
  -8   3   2         14.14         11.19         2.36 o                         
  -7   3   2         37.85         33.92         3.48 o                         
  -6   3   2        393.64        402.54        13.49 o                         
  -5   3   2         26.13         29.81         2.60 o                         
  -4   3   2       2793.34       2739.36        44.39 o                         
  -3   3   2        174.62        141.34         4.87 o                         
  -2   3   2        854.89        796.45        11.41 o                         
  -1   3   2        977.14        889.85         9.50 o                         
   0   3   2         51.02         48.48         1.06 o                         
   1   3   2       2175.65       2115.29        33.00 o                         
   2   3   2         93.08        103.77         3.50 o                         
   3   3   2       2664.03       2563.19        41.87 o                         
   4   3   2        104.50        110.36         6.10 o                         
   5   3   2        376.23        380.87         9.40 o                         
   6   3   2        111.14        106.97         7.01 o                         
   7   3   2        163.69        178.66         9.28 o                         
   8   3   2         40.09         32.20         2.18 o                         
  -8   4   2          3.18          0.90         2.00 o                         
  -7   4   2         38.33         42.55         3.17 o                         
  -6   4   2         19.70         17.65         3.40 o                         
  -5   4   2        169.70        155.63         6.28 o                         
  -4   4   2        933.52        973.43        23.49 o                         
  -3   4   2        332.65        327.63         8.74 o                         
  -2   4   2        147.77        149.93         3.75 o                         
  -1   4   2       1272.62       1220.84        12.48 o                         
   0   4   2       3664.31       3298.34        31.60 o                         
   1   4   2       2047.54       2054.51        29.18 o                         
   2   4   2       3895.64       3674.33        87.60 o                         
   3   4   2        769.48        730.26        17.69 o                         
   4   4   2        545.56        572.20        12.99 o                         
   5   4   2        194.68        199.66         5.51 o                         
   6   4   2        223.16        228.49        10.36 o                         
   7   4   2          3.40          5.56         3.48 o                         
   8   4   2          4.11          4.69         1.85 o                         
  -8   5   2          7.42          9.52         3.19 o                         
  -7   5   2         63.22         64.02         4.92 o                         
  -6   5   2         18.30         12.05         3.43 o                         
  -5   5   2         11.61         15.02         2.54 o                         
  -4   5   2         35.03         41.28         4.83 o                         
  -3   5   2        504.10        471.74        11.35 o                         
  -2   5   2         64.01         77.67         2.60 o                         
  -1   5   2        739.30        728.45         9.35 o                         
   0   5   2          4.33          1.57         0.71 o                         
   1   5   2       1666.52       1586.67        33.38 o                         
   2   5   2         10.63         17.33         1.78 o                         
   3   5   2        321.92        392.39        14.71 o                         
   4   5   2        134.71        132.43         3.94 o                         
   5   5   2        113.57        104.19         4.73 o                         
   6   5   2         76.73         72.58         5.33 o                         
   7   5   2         20.43         23.00         4.48 o                         
   8   5   2          0.65          0.00         1.92 o                         
  -8   6   2         84.35         79.55         4.90 o                         
  -7   6   2          1.08          1.07         3.28 o                         
  -6   6   2        522.81        583.74        26.51 o                         
  -5   6   2         93.27         93.65         4.19 o                         
  -4   6   2        346.43        350.74         9.88 o                         
  -3   6   2          0.82          5.58         2.05 o                         
  -2   6   2         22.33         24.22         1.47 o                         
  -1   6   2       3196.72       3095.34        34.37 o                         
   0   6   2         96.32         79.47         2.00 o                         
   1   6   2       1176.53       1170.12        19.67 o                         
   2   6   2        143.47        128.04         4.57 o                         
   3   6   2        155.46        152.86         8.79 o                         
   4   6   2       1406.96       1407.03        26.47 o                         
   5   6   2          9.19          9.94         2.22 o                         
   6   6   2        210.83        203.37         7.67 o                         
   7   6   2          5.53          6.15         3.42 o                         
  -8   7   2          5.34          4.85         2.64 o                         
  -7   7   2        333.45        339.57        11.35 o                         
  -6   7   2         62.78         68.40         4.38 o                         
  -5   7   2        931.36        988.85        26.28 o                         
  -4   7   2         20.33         22.69         2.30 o                         
  -3   7   2       3252.32       3324.49        53.53 o                         
  -2   7   2       1104.62       1122.13        15.62 o                         
  -1   7   2       2251.75       2059.89        24.57 o                         
   0   7   2       4478.95       4383.39        51.20 o                         
   1   7   2         88.91        105.42         5.64 o                         
   2   7   2        131.00        153.51         6.36 o                         
   3   7   2        253.40        311.03        13.54 o                         
   4   7   2        670.05        696.39        14.96 o                         
   5   7   2         52.88         52.02         3.19 o                         
   6   7   2         42.90         42.47         3.68 o                         
   7   7   2          4.98          4.29         3.06 o                         
  -8   8   2         14.17         11.53         2.32 o                         
  -7   8   2         18.47         19.19         2.68 o                         
  -6   8   2         15.26         18.16         3.08 o                         
  -5   8   2          4.48          7.01         2.26 o                         
  -4   8   2        993.11        973.94        16.85 o                         
  -3   8   2         28.52         23.16         2.39 o                         
  -2   8   2         38.44         47.65         2.49 o                         
  -1   8   2          3.96          6.76         1.84 o                         
   0   8   2        992.70       1007.69        14.06 o                         
   1   8   2       4405.98       4726.70        82.73 o                         
   2   8   2       2150.52       2085.77        44.58 o                         
   3   8   2        897.39        926.62        40.03 o                         
   4   8   2        418.98        425.08         7.95 o                         
   5   8   2          2.47          4.14         2.41 o                         
   6   8   2         99.47        101.08         5.45 o                         
   7   8   2         39.03         39.16         5.69 o                         
  -7   9   2         49.31         58.83         4.32 o                         
  -6   9   2          0.22          2.14         2.92 o                         
  -5   9   2         77.82         82.80         4.25 o                         
  -4   9   2        596.18        636.94        21.03 o                         
  -3   9   2        275.81        281.24         7.86 o                         
  -2   9   2         94.08        114.70         4.38 o                         
  -1   9   2       3616.41       3655.97        58.53 o                         
   0   9   2        262.33        249.98         5.98 o                         
   1   9   2       1748.84       1779.53        29.77 o                         
   2   9   2       2824.01       2897.58        74.71 o                         
   3   9   2       3827.74       3905.19        56.72 o                         
   4   9   2          3.75          4.68         1.73 o                         
   5   9   2       1234.37       1349.04        32.92 o                         
   6   9   2        185.71        196.47         9.69 o                         
   7   9   2        449.98        468.63        14.09 o                         
  -7  10   2          1.11          4.01         2.38 o                         
  -6  10   2         28.97         30.66         3.68 o                         
  -5  10   2          8.62          7.84         3.12 o                         
  -4  10   2       1209.07       1258.89        36.69 o                         
  -3  10   2         82.55         91.95         4.26 o                         
  -2  10   2       1789.41       1820.24        31.52 o                         
  -1  10   2        569.25        566.97        12.35 o                         
   0  10   2       1654.24       1625.76        27.83 o                         
   1  10   2        377.89        409.16        10.88 o                         
   2  10   2       1850.22       1917.45        52.40 o                         
   3  10   2         38.13         32.31         2.96 o                         
   4  10   2        331.54        386.65         8.95 o                         
   5  10   2        120.69        118.89         5.32 o                         
   6  10   2        147.04        145.01         7.28 o                         
   7  10   2         25.47         22.87         3.13 o                         
  -7  11   2         93.51         93.49         4.84 o                         
  -6  11   2          1.75          1.93         3.03 o                         
  -5  11   2          8.42         10.06         3.19 o                         
  -4  11   2        226.90        242.75         6.37 o                         
  -3  11   2        194.07        224.58        10.37 o                         
  -2  11   2         96.07         98.15         4.53 o                         
  -1  11   2        262.74        282.08         8.06 o                         
   0  11   2        658.23        673.60        15.99 o                         
   1  11   2        943.96        860.09        19.16 o                         
   2  11   2         47.24         43.09         3.21 o                         
   3  11   2       2252.70       2323.74        37.86 o                         
   4  11   2         76.35         80.05         5.67 o                         
   5  11   2         17.61         15.91         2.99 o                         
   6  11   2          0.02          3.29         2.87 o                         
   7  11   2         16.31         20.71         3.26 o                         
  -7  12   2         11.34         11.56         2.53 o                         
  -6  12   2         86.82         91.85         5.57 o                         
  -5  12   2         10.27         16.87         3.28 o                         
  -4  12   2        774.81        870.05        20.58 o                         
  -3  12   2        111.26        124.17         6.65 o                         
  -2  12   2       1068.18       1179.96        23.64 o                         
  -1  12   2        168.99        149.36         5.33 o                         
   0  12   2       3027.02       3001.28        65.24 o                         
   1  12   2        333.51        317.50         8.74 o                         
   2  12   2        234.84        244.81         7.64 o                         
   3  12   2        109.11        109.74         5.95 o                         
   4  12   2         33.37         39.85         4.65 o                         
   5  12   2        115.28        112.91         6.84 o                         
   6  12   2        147.67        151.68        10.14 o                         
   7  12   2         10.94         15.94         4.21 o                         
  -7  13   2         96.69         90.51         4.40 o                         
  -6  13   2         75.03         84.06         7.25 o                         
  -5  13   2         13.86         11.30         3.57 o                         
  -4  13   2         27.51         31.35         5.23 o                         
  -3  13   2         19.55         26.23         3.94 o                         
  -2  13   2         97.38         98.70         4.09 o                         
  -1  13   2        333.10        323.28         7.78 o                         
   0  13   2        258.15        260.52         7.41 o                         
   1  13   2         22.60         26.15         2.93 o                         
   2  13   2        127.56        137.24         7.69 o                         
   3  13   2         47.39         46.01         4.63 o                         
   4  13   2          3.24          1.13         3.09 o                         
   5  13   2          8.48          7.33         3.52 o                         
   6  13   2         52.49         55.03         5.88 o                         
  -6  14   2        117.57        124.50         7.35 o                         
  -5  14   2          4.60          2.87         2.75 o                         
  -4  14   2        256.23        281.70        10.82 o                         
  -3  14   2         18.06         19.96         3.45 o                         
  -2  14   2        698.72        717.90        15.65 o                         
  -1  14   2        323.87        314.09        11.30 o                         
   0  14   2       1742.76       1844.82        33.01 o                         
   1  14   2        539.49        520.13        12.54 o                         
   2  14   2        271.67        304.34        13.54 o                         
   3  14   2        102.25        101.46         7.16 o                         
   4  14   2        252.35        295.85        13.55 o                         
   5  14   2        222.06        244.10        13.00 o                         
   6  14   2         53.87         61.28         4.26 o                         
  -6  15   2         13.28         16.70         4.31 o                         
  -5  15   2        153.92        152.83         7.23 o                         
  -4  15   2        159.45        180.50         8.57 o                         
  -3  15   2       1744.39       1943.64        41.67 o                         
  -2  15   2       1484.04       1487.54        23.20 o                         
  -1  15   2        561.91        579.31        13.33 o                         
   0  15   2        468.39        482.98        11.48 o                         
   1  15   2        299.35        309.07        12.84 o                         
   2  15   2        422.27        453.24        12.74 o                         
   3  15   2         20.17         16.88         3.48 o                         
   4  15   2         48.86         51.12         5.12 o                         
   5  15   2         36.34         49.38         4.87 o                         
   6  15   2          0.63          2.03         1.74 o                         
  -6  16   2        274.60        226.95         9.54 o                         
  -5  16   2         42.05         41.92         4.59 o                         
  -4  16   2        488.01        559.10        20.03 o                         
  -3  16   2         22.94         22.12         4.88 o                         
  -2  16   2       1077.87       1120.34        23.78 o                         
  -1  16   2         43.86         46.44         3.87 o                         
   0  16   2       1713.67       1666.65        30.42 o                         
   1  16   2         10.25         11.61         3.03 o                         
   2  16   2        147.39        164.58         7.39 o                         
   3  16   2        107.84        123.79         6.44 o                         
   4  16   2         31.35         43.88         7.80 o                         
   5  16   2         42.54         57.27         5.83 o                         
  -6  17   2        215.83        168.17        29.30 o                         
  -5  17   2        125.75        120.39        10.21 o                         
  -4  17   2        164.45        164.67        13.88 o                         
  -3  17   2       1921.29       2085.90        59.51 o                         
  -2  17   2        274.13        303.13        11.66 o                         
  -1  17   2        797.95        871.72        21.84 o                         
   0  17   2       1506.53       1460.21        28.31 o                         
   1  17   2       1265.73       1415.99        28.39 o                         
   2  17   2       1157.07       1153.04        23.15 o                         
   3  17   2        477.86        539.45        13.73 o                         
   4  17   2        168.35        184.96        13.85 o                         
   5  17   2        230.95        298.12        26.88 o                         
  -5  18   2         14.76         16.45         2.54 o                         
  -4  18   2        156.89        163.73         7.90 o                         
  -3  18   2        238.31        239.66        17.07 o                         
  -2  18   2        187.74        201.85         8.15 o                         
  -1  18   2         64.18         66.61         6.77 o                         
   0  18   2       1062.32       1075.09        22.34 o                         
   1  18   2        197.44        207.31        10.19 o                         
   2  18   2        553.88        544.37        19.22 o                         
   3  18   2         87.78         85.89         5.67 o                         
   4  18   2         52.15         50.90         4.06 o                         
   5  18   2          2.45          1.44         2.18 o                         
  -5  19   2         52.62         39.71         2.91 o                         
  -4  19   2        182.55        187.29        10.34 o                         
  -3  19   2        163.98        166.19         7.46 o                         
  -2  19   2          9.49         14.27         4.19 o                         
  -1  19   2       1465.84       1436.68        30.75 o                         
   0  19   2          9.81          4.43         2.55 o                         
   1  19   2        815.26        786.15        23.65 o                         
   2  19   2         12.37         23.26         4.32 o                         
   3  19   2         81.30         77.97         4.84 o                         
   4  19   2         15.70         18.86         3.20 o                         
  -4  20   2         46.92         47.52        11.94 o                         
  -3  20   2          3.97          5.77         2.87 o                         
  -2  20   2        215.65        252.57        10.27 o                         
  -1  20   2         11.31          8.23         2.99 o                         
   0  20   2        209.07        209.40         7.42 o                         
   1  20   2          0.38          1.63         5.11 o                         
   2  20   2         15.32         18.00         3.96 o                         
   3  20   2          2.31          4.08         2.09 o                         
   4  20   2          9.57          7.81         2.08 o                         
  -3  21   2         71.40         69.17         4.46 o                         
  -2  21   2          0.63          2.78         2.62 o                         
  -1  21   2        638.44        662.71        16.29 o                         
   0  21   2         10.03         12.31         2.62 o                         
   1  21   2        192.36        215.09         9.56 o                         
   2  21   2         47.37         45.65         4.76 o                         
   3  21   2        161.69        151.80         6.99 o                         
  -3  22   2          9.26          6.00         1.87 o                         
  -2  22   2         65.71         66.98         4.24 o                         
  -1  22   2         35.18         34.52         3.02 o                         
   0  22   2         74.97         71.91         5.30 o                         
   1  22   2          8.73         10.19         2.48 o                         
   2  22   2         72.80         64.11         4.71 o                         
  -1  23   2         46.00         35.22         3.11 o                         
   0  23   2         68.12         73.90         5.68 o                         
   1  23   2         52.60         51.97         4.29 o                         
  -7   0   3        175.75        170.66        13.97 o                         
  -5   0   3         39.64         44.75         4.64 o                         
  -3   0   3         53.00         59.16         4.09 o                         
  -1   0   3       1282.54       1278.12        22.40 o                         
   1   0   3       5455.58       5065.94       101.14 o                         
   3   0   3         43.97         32.20         4.39 o                         
   5   0   3        321.40        307.26        15.93 o                         
   7   0   3        168.84        156.60        10.22 o                         
  -8   1   3          5.15          4.46         2.48 o                         
  -7   1   3          7.52          8.19         3.62 o                         
  -6   1   3        157.98        160.32         6.36 o                         
  -5   1   3        196.43        209.83         6.28 o                         
  -4   1   3       6264.89       6122.94       125.11 o                         
  -3   1   3          3.04          6.75         1.35 o                         
  -2   1   3         96.63        104.05         2.10 o                         
  -1   1   3       1456.61       1408.09        16.19 o                         
   0   1   3       1683.15       1514.49        16.64 o                         
   1   1   3       1904.21       1814.79        21.40 o                         
   2   1   3       3135.78       3102.15        32.86 o                         
   3   1   3       1733.57       1733.68        48.90 o                         
   4   1   3       2696.62       2761.54        40.39 o                         
   5   1   3       1571.32       1600.09        26.91 o                         
   6   1   3       1069.61       1146.77        34.49 o                         
   7   1   3         50.22         45.42         4.80 o                         
   8   1   3         68.18         48.89         3.46 o                         
  -8   2   3         16.25          9.71         2.22 o                         
  -7   2   3        170.24        158.01         8.18 o                         
  -6   2   3       1515.90       1374.72        44.08 o                         
  -5   2   3         10.77         11.42         2.13 o                         
  -4   2   3       7843.55       7743.60       136.40 o                         
  -3   2   3         49.38         49.89         2.91 o                         
  -2   2   3       3759.25       3664.65        47.84 o                         
  -1   2   3       1918.51       1817.95        22.26 o                         
   0   2   3       8634.09       7030.40        91.53 o                         
   1   2   3       2314.42       2191.71        25.66 o                         
   2   2   3         11.04         17.61         1.48 o                         
   3   2   3       4070.04       4117.29        99.59 o                         
   4   2   3        175.11        197.96         5.13 o                         
   5   2   3        183.11        205.40         5.96 o                         
   6   2   3          6.51          5.14         3.37 o                         
   7   2   3         68.16         79.30         7.86 o                         
   8   2   3          9.52          8.22         2.97 o                         
  -8   3   3         42.63         40.42         2.97 o                         
  -7   3   3          9.88          9.74         3.15 o                         
  -6   3   3         36.41         20.51         4.70 o                         
  -5   3   3        117.14        118.46         4.44 o                         
  -4   3   3       1683.00       1817.14        30.78 o                         
  -3   3   3        107.66        104.21         3.80 o                         
  -2   3   3        123.26        150.68         2.88 o                         
  -1   3   3        205.99        197.40         2.65 o                         
   0   3   3       1648.90       1612.70        22.87 o                         
   1   3   3       1611.02       1665.90        26.35 o                         
   2   3   3       2606.05       2465.49        40.82 o                         
   3   3   3         21.69         10.91         1.88 o                         
   4   3   3        114.79        107.41         3.72 o                         
   5   3   3         19.13         14.27         2.15 o                         
   6   3   3        152.93        158.96         7.26 o                         
   7   3   3         51.15         46.70         5.01 o                         
  -8   4   3          0.19          1.35         2.04 o                         
  -7   4   3        167.18        175.73         8.46 o                         
  -6   4   3         50.73         53.78         3.86 o                         
  -5   4   3        129.29        127.24         4.69 o                         
  -4   4   3       1607.45       1628.82        28.23 o                         
  -3   4   3         58.34         67.76         5.22 o                         
  -2   4   3        150.53        161.14         3.90 o                         
  -1   4   3       1651.00       1520.47        16.16 o                         
   0   4   3         84.31         80.68         2.57 o                         
   1   4   3       2823.19       2776.16        43.32 o                         
   2   4   3        767.34        721.50        18.48 o                         
   3   4   3         44.96         35.64         2.85 o                         
   4   4   3        124.01        115.21         4.04 o                         
   5   4   3         61.15         68.29         3.81 o                         
   6   4   3         35.70         26.61         3.87 o                         
   7   4   3        161.51        177.21         9.79 o                         
  -8   5   3         77.55         78.44         6.03 o                         
  -7   5   3         54.50         55.31         4.04 o                         
  -6   5   3        208.57        214.04        11.99 o                         
  -5   5   3          6.22          8.31         2.70 o                         
  -4   5   3        169.18        171.08         9.70 o                         
  -3   5   3         42.69         50.18         2.92 o                         
  -2   5   3        192.83        230.21         5.43 o                         
  -1   5   3       1203.82       1062.09        12.43 o                         
   0   5   3       8994.70       8077.85       110.14 o                         
   1   5   3       2430.40       2374.83        48.53 o                         
   2   5   3       5947.46       5703.21       115.73 o                         
   3   5   3         26.10         36.27         3.30 o                         
   4   5   3         42.54         43.68         2.35 o                         
   5   5   3         15.88         16.40         2.32 o                         
   6   5   3         90.48         90.88         5.77 o                         
   7   5   3          2.88          3.80         3.22 o                         
  -8   6   3          3.19          3.40         2.07 o                         
  -7   6   3        242.02        241.73         8.87 o                         
  -6   6   3          9.29         10.34         3.41 o                         
  -5   6   3        719.73        764.37        18.49 o                         
  -4   6   3        138.61        158.34         5.71 o                         
  -3   6   3         86.71         72.63         3.49 o                         
  -2   6   3         60.72         68.80         2.59 o                         
  -1   6   3         55.93         81.44         4.85 o                         
   0   6   3        151.93        134.94         3.97 o                         
   1   6   3        805.37       1008.81        18.72 o                         
   2   6   3        278.98        314.45         9.97 o                         
   3   6   3       1324.36       1272.24        40.85 o                         
   4   6   3          8.97          9.63         1.61 o                         
   5   6   3        329.46        340.24         7.68 o                         
   6   6   3          0.25          0.62         3.03 o                         
   7   6   3          9.47         11.41         3.36 o                         
  -8   7   3         41.56         44.09         3.35 o                         
  -7   7   3          0.58          0.98         2.91 o                         
  -6   7   3        233.84        242.40         8.49 o                         
  -5   7   3          2.98          2.42         1.99 o                         
  -4   7   3        614.67        637.10        13.76 o                         
  -3   7   3          1.73          4.31         1.50 o                         
  -2   7   3       1001.36       1040.17        14.68 o                         
  -1   7   3         97.01         61.44         2.14 o                         
   0   7   3       1221.54       1277.12        31.12 o                         
   1   7   3         73.15         78.81         3.33 o                         
   2   7   3        264.10        197.70         7.11 o                         
   3   7   3         51.31         68.34         4.90 o                         
   4   7   3         59.31         66.11         2.85 o                         
   5   7   3        128.08        146.80         5.22 o                         
   6   7   3        150.67        148.77         6.34 o                         
   7   7   3         17.96         20.33         4.58 o                         
  -8   8   3          0.77          0.00         2.27 o                         
  -7   8   3         26.31         29.95         3.32 o                         
  -6   8   3        120.78        137.21         6.46 o                         
  -5   8   3         13.87         15.26         2.48 o                         
  -4   8   3         30.84         34.29         2.39 o                         
  -3   8   3        811.68        747.93        13.23 o                         
  -2   8   3        220.57        254.22         5.93 o                         
  -1   8   3        798.13        732.44        15.66 o                         
   0   8   3        417.72        448.45        10.57 o                         
   1   8   3       1993.31       2025.36        33.46 o                         
   2   8   3        482.37        517.80        15.56 o                         
   3   8   3       4641.95       4499.83        96.31 o                         
   4   8   3          0.07          3.19         1.71 o                         
   5   8   3         58.22         56.79         3.69 o                         
   6   8   3         44.36         46.99         4.31 o                         
   7   8   3         19.86         16.61         4.43 o                         
  -7   9   3         36.31         52.76         4.54 o                         
  -6   9   3        174.80        186.87         6.92 o                         
  -5   9   3        136.62        119.86         6.41 o                         
  -4   9   3        745.87        762.06        20.38 o                         
  -3   9   3        299.25        296.89        10.55 o                         
  -2   9   3       1650.12       1694.92        26.49 o                         
  -1   9   3         36.11         36.16         2.46 o                         
   0   9   3       7957.82       7514.50       108.26 o                         
   1   9   3        972.33       1011.59        21.07 o                         
   2   9   3       1056.58        983.73        24.61 o                         
   3   9   3        196.71        196.68         5.63 o                         
   4   9   3        634.97        674.18        14.69 o                         
   5   9   3        162.36        171.81         7.45 o                         
   6   9   3        824.02        903.91        25.29 o                         
   7   9   3         69.45         71.32         8.60 o                         
  -7  10   3         69.08         81.34         5.08 o                         
  -6  10   3         65.38         71.16         4.38 o                         
  -5  10   3         63.29         75.93         5.54 o                         
  -4  10   3        688.79        681.80        16.09 o                         
  -3  10   3       1240.07       1370.72        30.26 o                         
  -2  10   3       1255.12       1291.16        27.10 o                         
  -1  10   3       5576.96       5620.17        88.76 o                         
   0  10   3        181.57        209.36         7.23 o                         
   1  10   3       2580.66       2624.73        43.04 o                         
   2  10   3         30.52         33.92        10.62 o                         
   3  10   3       1446.73       1403.15        24.33 o                         
   4  10   3        164.55        168.99         6.03 o                         
   5  10   3        567.08        619.47        19.55 o                         
   6  10   3         37.23         38.24         6.14 o                         
   7  10   3         81.52         70.08         3.86 o                         
  -7  11   3          6.38         -0.18         2.36 o                         
  -6  11   3         30.36         36.84         4.00 o                         
  -5  11   3          0.08          2.66         3.04 o                         
  -4  11   3        336.60        336.38         9.02 o                         
  -3  11   3        272.35        302.74         7.22 o                         
  -2  11   3        190.29        184.04         8.32 o                         
  -1  11   3        297.42        332.47         9.85 o                         
   0  11   3       1907.78       1959.83        37.96 o                         
   1  11   3        364.75        391.37        11.25 o                         
   2  11   3         32.26         33.83         2.92 o                         
   3  11   3         14.66         14.97         2.55 o                         
   4  11   3         35.52         33.03         3.86 o                         
   5  11   3         65.32         68.10         4.47 o                         
   6  11   3         22.88         26.04         5.00 o                         
   7  11   3         11.44         12.22         2.48 o                         
  -7  12   3          3.76          2.40         2.14 o                         
  -6  12   3          5.81          5.35         2.90 o                         
  -5  12   3         14.70         17.40         3.62 o                         
  -4  12   3          0.28          2.73         2.19 o                         
  -3  12   3       1028.22       1058.39        32.65 o                         
  -2  12   3        124.78        132.49         3.93 o                         
  -1  12   3       1884.70       1954.94        23.24 o                         
   0  12   3         25.04         26.95         2.13 o                         
   1  12   3        364.17        374.39         8.05 o                         
   2  12   3         91.52         95.39         4.20 o                         
   3  12   3        305.44        288.12         9.08 o                         
   4  12   3          0.01          1.57         2.86 o                         
   5  12   3        121.28        104.54         6.92 o                         
   6  12   3          0.01          3.07         2.31 o                         
  -7  13   3          2.89          2.65         1.86 o                         
  -6  13   3         86.84         91.06         4.90 o                         
  -5  13   3        377.60        407.67        11.52 o                         
  -4  13   3       1509.93       1686.23        36.72 o                         
  -3  13   3        296.62        344.11        17.57 o                         
  -2  13   3       1278.47       1326.96        28.28 o                         
  -1  13   3          9.41          9.92         1.62 o                         
   0  13   3        346.82        344.87         7.54 o                         
   1  13   3          6.85          7.64         1.70 o                         
   2  13   3        188.68        222.19         9.64 o                         
   3  13   3        110.91        100.91         6.15 o                         
   4  13   3         37.69         41.43         4.77 o                         
   5  13   3         57.72         60.22         7.10 o                         
   6  13   3         55.46         58.18         3.75 o                         
  -6  14   3         14.97         15.64         3.12 o                         
  -5  14   3        632.92        671.16        16.76 o                         
  -4  14   3        431.75        467.52        17.32 o                         
  -3  14   3        343.23        387.30        11.57 o                         
  -2  14   3         55.09         56.39         3.22 o                         
  -1  14   3         22.77         28.54         2.73 o                         
   0  14   3          9.33          8.38         2.02 o                         
   1  14   3        131.52        136.50         5.36 o                         
   2  14   3         34.13         26.66         2.75 o                         
   3  14   3        252.18        303.06        25.47 o                         
   4  14   3         15.47         12.84         3.23 o                         
   5  14   3         96.53        118.23         7.16 o                         
   6  14   3          8.10         14.63         2.52 o                         
  -6  15   3         31.91         26.54         9.27 o                         
  -5  15   3        442.55        483.34        17.92 o                         
  -4  15   3        311.91        328.58        25.63 o                         
  -3  15   3         53.21         55.05         7.81 o                         
  -2  15   3         35.37         33.30         2.76 o                         
  -1  15   3         52.56         54.18         4.00 o                         
   0  15   3        274.01        253.60         6.80 o                         
   1  15   3        507.48        505.11        12.87 o                         
   2  15   3         15.24         17.89         3.01 o                         
   3  15   3        677.51        691.81        30.95 o                         
   4  15   3         11.01         10.70         3.36 o                         
   5  15   3        253.98        276.93        15.84 o                         
   6  15   3         14.03         11.12         1.89 o                         
  -6  16   3          2.13          0.88         1.78 o                         
  -5  16   3         23.33         22.73         3.20 o                         
  -4  16   3          9.47         11.51         4.10 o                         
  -3  16   3         22.62         22.20         3.73 o                         
  -2  16   3        238.50        274.12         8.65 o                         
  -1  16   3       2717.10       2621.58        62.25 o                         
   0  16   3        583.32        639.20        13.70 o                         
   1  16   3       1095.74       1045.67        24.97 o                         
   2  16   3        245.62        256.19         8.16 o                         
   3  16   3        343.16        372.49        20.29 o                         
   4  16   3          0.24         -0.10         2.96 o                         
   5  16   3         49.78         50.75         5.46 o                         
  -6  17   3          7.44          4.97         2.11 o                         
  -5  17   3         32.23         33.76         3.28 o                         
  -4  17   3         29.65         31.54         4.42 o                         
  -3  17   3         47.74         52.02         4.75 o                         
  -2  17   3        456.44        490.01        13.12 o                         
  -1  17   3        200.92        210.94        11.39 o                         
   0  17   3        209.09        236.57         8.64 o                         
   1  17   3        389.06        381.42        11.90 o                         
   2  17   3        744.06        802.46        21.25 o                         
   3  17   3        306.49        299.93         8.34 o                         
   4  17   3        184.88        170.26        10.75 o                         
   5  17   3          1.35          1.10         2.47 o                         
  -5  18   3        196.95        184.26        25.33 o                         
  -4  18   3        120.87        118.53         7.16 o                         
  -3  18   3        369.64        396.25        12.13 o                         
  -2  18   3        174.86        169.31        10.12 o                         
  -1  18   3        238.09        283.93        10.61 o                         
   0  18   3        246.53        220.08         8.25 o                         
   1  18   3         87.14         59.96         4.87 o                         
   2  18   3         66.86         77.21         5.47 o                         
   3  18   3         74.58         80.75         4.55 o                         
   4  18   3         64.45         66.64         7.20 o                         
  -5  19   3         77.05         68.30         9.21 o                         
  -4  19   3        408.76        370.95        16.20 o                         
  -3  19   3         13.01         17.20         3.40 o                         
  -2  19   3       1072.35       1085.78        35.94 o                         
  -1  19   3         11.89          8.94         3.25 o                         
   0  19   3       1324.79       1267.75        24.78 o                         
   1  19   3         98.30         93.45         6.43 o                         
   2  19   3        432.35        427.44        15.66 o                         
   3  19   3          0.13          0.29         2.32 o                         
   4  19   3         81.91         71.29         7.57 o                         
  -4  20   3          6.40         11.20         2.67 o                         
  -3  20   3        484.18        439.81        21.61 o                         
  -2  20   3          2.61          3.87         2.96 o                         
  -1  20   3        152.41        139.79         7.77 o                         
   0  20   3          0.01         -0.09         2.27 o                         
   1  20   3         43.15         43.51         4.14 o                         
   2  20   3        257.08        261.04        11.32 o                         
   3  20   3         21.67         23.17         3.25 o                         
  -3  21   3          4.07          3.35         1.91 o                         
  -2  21   3         30.79         26.79         3.43 o                         
  -1  21   3         89.83         99.75         5.99 o                         
   0  21   3         95.88        111.88         6.38 o                         
   1  21   3         19.64         25.14         3.76 o                         
   2  21   3         45.24         43.38         4.36 o                         
   3  21   3          2.16          3.87         2.12 o                         
  -3  22   3         98.03         67.13         5.44 o                         
  -2  22   3          7.92          8.52         2.07 o                         
  -1  22   3         64.54         63.68         3.88 o                         
   0  22   3         32.55         31.93         4.36 o                         
   1  22   3         23.88         27.04         3.69 o                         
   2  22   3         21.08         22.67         2.94 o                         
  -1  23   3          0.86          1.16         1.51 o                         
   0  23   3         76.23         70.25         5.94 o                         
  -8   0   4        249.68        224.26        31.77 o                         
  -6   0   4        301.93        283.24        10.73 o                         
  -4   0   4         26.96         17.24         3.71 o                         
  -2   0   4       4332.23       3920.37        78.72 o                         
   0   0   4       3905.57       3550.97        61.60 o                         
   2   0   4       8569.77       7950.87       141.22 o                         
   4   0   4        112.47        137.24         5.87 o                         
   6   0   4        201.68        212.31        13.68 o                         
  -8   1   4         57.76         56.34         3.24 o                         
  -7   1   4        101.30         91.50         6.06 o                         
  -6   1   4        494.16        516.84        15.47 o                         
  -5   1   4         51.85         63.62         5.91 o                         
  -4   1   4        208.52        193.42         6.29 o                         
  -3   1   4        843.14        840.98        15.02 o                         
  -2   1   4       1210.69       1204.83        16.62 o                         
  -1   1   4       4041.35       3708.66        42.61 o                         
   0   1   4          0.54          1.08         0.50 o                         
   1   1   4        514.08        514.24         8.44 o                         
   2   1   4        521.77        530.06         8.47 o                         
   3   1   4       2035.32       2174.53        41.43 o                         
   4   1   4        379.25        400.95         7.95 o                         
   5   1   4        267.67        277.61        10.91 o                         
   6   1   4          0.30          2.98         3.00 o                         
   7   1   4         26.53         30.02         4.25 o                         
  -8   2   4        154.77        143.33         9.45 o                         
  -7   2   4         61.41         52.52         4.43 o                         
  -6   2   4       1870.37       1846.50        28.53 o                         
  -5   2   4         54.22         61.24         4.10 o                         
  -4   2   4       6446.37       6586.50       116.17 o                         
  -3   2   4         38.78         40.09         2.22 o                         
  -2   2   4       2910.40       2949.61        38.59 o                         
  -1   2   4       2363.30       2130.52        24.50 o                         
   0   2   4       3371.78       3077.20        35.49 o                         
   1   2   4       7524.74       6648.80        78.85 o                         
   2   2   4        683.66        690.57        12.00 o                         
   3   2   4        116.08        122.04         5.83 o                         
   4   2   4         67.37         74.37         3.86 o                         
   5   2   4          1.26          2.44         2.26 o                         
   6   2   4        427.79        452.24        12.80 o                         
   7   2   4          0.61          0.89         2.67 o                         
  -8   3   4        119.07         86.46         4.03 o                         
  -7   3   4        135.42        134.89         5.77 o                         
  -6   3   4         15.55         14.16         3.13 o                         
  -5   3   4        574.26        570.77        10.58 o                         
  -4   3   4        259.58        297.65         9.33 o                         
  -3   3   4       1860.80       1822.34        42.89 o                         
  -2   3   4       1096.80        999.66        15.24 o                         
  -1   3   4       7555.46       6588.54        94.87 o                         
   0   3   4        215.14        223.19         4.44 o                         
   1   3   4       1114.73       1375.95        22.43 o                         
   2   3   4        379.48        399.34         7.54 o                         
   3   3   4        392.63        494.31        32.76 o                         
   4   3   4        219.29        225.53         6.34 o                         
   5   3   4        430.16        444.48        13.79 o                         
   6   3   4         64.96         64.15         5.46 o                         
   7   3   4         51.88         57.81         6.14 o                         
  -8   4   4         92.10         74.20         4.00 o                         
  -7   4   4         11.77         10.25         2.74 o                         
  -6   4   4        570.07        606.61        15.36 o                         
  -5   4   4          3.31          7.57         1.50 o                         
  -4   4   4        819.44        768.57        17.41 o                         
  -3   4   4          1.00          3.10         1.66 o                         
  -2   4   4        728.03        733.25        11.33 o                         
  -1   4   4         97.03        108.98         2.34 o                         
   0   4   4       3036.14       2700.08        38.29 o                         
   1   4   4       1767.95       1696.81        28.02 o                         
   2   4   4         46.38         62.30         2.84 o                         
   3   4   4        103.50         85.13         9.49 o                         
   4   4   4         25.77         30.29         2.18 o                         
   5   4   4         75.12         86.15         5.02 o                         
   6   4   4        777.71        792.52        20.33 o                         
   7   4   4         78.99         80.25         4.80 o                         
  -8   5   4          2.76          2.11         2.92 o                         
  -7   5   4        113.48        126.59         6.70 o                         
  -6   5   4        113.85        116.49         7.53 o                         
  -5   5   4        229.48        234.25         9.43 o                         
  -4   5   4          5.05          2.28         2.10 o                         
  -3   5   4       1500.98       1426.92        25.73 o                         
  -2   5   4        114.98        114.64         3.15 o                         
  -1   5   4        754.00        688.02         9.20 o                         
   0   5   4          1.17          2.97         0.77 o                         
   1   5   4         31.59         48.60         2.47 o                         
   2   5   4       2190.91       2020.30        37.85 o                         
   3   5   4        594.75        548.36        14.15 o                         
   4   5   4        459.26        449.82        12.10 o                         
   5   5   4        298.56        314.36         8.12 o                         
   6   5   4        221.10        232.00        11.27 o                         
   7   5   4        430.63        473.35        21.61 o                         
  -8   6   4        127.56        109.18         6.69 o                         
  -7   6   4         77.29         82.18         6.28 o                         
  -6   6   4         26.06         24.52         3.99 o                         
  -5   6   4          2.87          6.23         2.09 o                         
  -4   6   4        743.64        754.55        19.75 o                         
  -3   6   4        331.67        337.48         8.19 o                         
  -2   6   4        833.17        861.66        13.63 o                         
  -1   6   4       3098.59       3298.12        40.63 o                         
   0   6   4       1242.12       1231.48        21.01 o                         
   1   6   4       5211.00       5360.49        94.21 o                         
   2   6   4         49.10         42.28         3.90 o                         
   3   6   4         58.79         55.01         2.27 o                         
   4   6   4         14.79         14.46         1.91 o                         
   5   6   4         52.49         54.12         3.47 o                         
   6   6   4         29.67         28.28         4.25 o                         
   7   6   4          0.91          2.78         3.24 o                         
  -8   7   4         16.36         21.05         3.72 o                         
  -7   7   4        150.17        176.51         9.54 o                         
  -6   7   4          9.22          9.21         2.98 o                         
  -5   7   4        125.93        138.66         5.55 o                         
  -4   7   4          1.39          1.56         1.92 o                         
  -3   7   4        239.26        271.29         6.76 o                         
  -2   7   4        106.19         99.09         2.90 o                         
  -1   7   4       9373.12       9211.41       133.78 o                         
   0   7   4          0.61          2.19         1.21 o                         
   1   7   4       1478.84       1629.58        27.66 o                         
   2   7   4        128.09        129.13         6.22 o                         
   3   7   4       1299.01       1229.51        21.61 o                         
   4   7   4         63.44         58.46         2.89 o                         
   5   7   4        196.79        211.98         6.31 o                         
   6   7   4          6.82          7.93         2.98 o                         
   7   7   4         32.45         32.77         5.68 o                         
  -8   8   4         32.05         32.53         4.03 o                         
  -7   8   4          9.79          0.57         3.57 o                         
  -6   8   4         35.05         44.02         4.14 o                         
  -5   8   4        221.80        240.31         6.89 o                         
  -4   8   4        388.23        396.23        12.87 o                         
  -3   8   4        391.53        414.99        14.50 o                         
  -2   8   4        567.45        578.29         9.68 o                         
  -1   8   4        952.89       1019.69        18.32 o                         
   0   8   4       2548.03       2480.05        40.34 o                         
   1   8   4       1105.05       1197.98        23.86 o                         
   2   8   4       1838.15       1827.92        34.85 o                         
   3   8   4        253.03        277.10         5.77 o                         
   4   8   4        159.44        172.46         4.80 o                         
   5   8   4        245.90        261.49         7.03 o                         
   6   8   4         20.81         20.58         4.41 o                         
   7   8   4          5.12          3.72         2.56 o                         
  -7   9   4         32.51         37.49         3.73 o                         
  -6   9   4          9.56         12.24         3.24 o                         
  -5   9   4         63.56         76.88         5.94 o                         
  -4   9   4         27.75         34.21         2.71 o                         
  -3   9   4         77.75         65.76         3.22 o                         
  -2   9   4        604.06        659.04        12.64 o                         
  -1   9   4       1007.78        874.40        18.47 o                         
   0   9   4         58.52         79.29         4.47 o                         
   1   9   4        149.73        122.54         6.14 o                         
   2   9   4        567.50        522.72        10.76 o                         
   3   9   4        285.72        293.99         9.49 o                         
   4   9   4         95.27         98.81         3.98 o                         
   5   9   4        526.85        542.84        14.43 o                         
   6   9   4          9.87         11.22         3.66 o                         
   7   9   4         76.86         76.63         5.43 o                         
  -7  10   4          0.35         -0.55         2.57 o                         
  -6  10   4         75.00         80.63         4.93 o                         
  -5  10   4        138.83        144.21         6.64 o                         
  -4  10   4       1301.19       1342.86        26.78 o                         
  -3  10   4        203.38        238.05         5.68 o                         
  -2  10   4        534.66        550.89        12.76 o                         
  -1  10   4        363.71        386.77         9.88 o                         
   0  10   4         25.29         38.48         3.68 o                         
   1  10   4          9.51         12.59         2.44 o                         
   2  10   4       2960.98       2714.34        36.33 o                         
   3  10   4        460.47        457.54        12.04 o                         
   4  10   4       1086.98       1071.76        37.01 o                         
   5  10   4        160.74        167.39         8.67 o                         
   6  10   4        800.12        845.93        27.20 o                         
  -7  11   4         84.04         87.20         6.15 o                         
  -6  11   4         25.32         25.85         3.39 o                         
  -5  11   4        642.30        712.82        22.05 o                         
  -4  11   4         44.86         41.99         3.25 o                         
  -3  11   4        957.31        997.58        22.27 o                         
  -2  11   4          0.69          2.39         1.50 o                         
  -1  11   4       1791.69       1736.66        21.69 o                         
   0  11   4       1068.46       1088.12        22.85 o                         
   1  11   4       1353.22       1264.31        17.47 o                         
   2  11   4        322.93        324.16         7.52 o                         
   3  11   4         98.87        104.86         4.63 o                         
   4  11   4        428.59        440.65        13.13 o                         
   5  11   4         21.38         26.56         4.06 o                         
   6  11   4        433.26        451.76        13.80 o                         
  -7  12   4         21.04         17.88         3.69 o                         
  -6  12   4        138.83        159.71        11.14 o                         
  -5  12   4          0.25          0.11         3.10 o                         
  -4  12   4        135.48        141.48        13.16 o                         
  -3  12   4        262.50        273.28        13.09 o                         
  -2  12   4        115.61        111.86         4.18 o                         
  -1  12   4        714.99        681.65        13.90 o                         
   0  12   4         36.57         35.50         2.07 o                         
   1  12   4        539.15        531.22        10.51 o                         
   2  12   4        129.26        127.43         7.00 o                         
   3  12   4        686.24        669.50        26.06 o                         
   4  12   4         34.56         40.56         4.18 o                         
   5  12   4         66.06         65.18         5.19 o                         
   6  12   4        117.85        115.94         5.17 o                         
  -7  13   4        126.14        106.74         4.46 o                         
  -6  13   4         14.58         15.29         3.02 o                         
  -5  13   4         32.77         37.23         4.12 o                         
  -4  13   4          0.39          3.44         3.60 o                         
  -3  13   4         79.23         88.45         7.12 o                         
  -2  13   4          1.85          4.06         1.89 o                         
  -1  13   4       1654.81       1669.59        27.25 o                         
   0  13   4         17.95          9.92         1.55 o                         
   1  13   4        373.11        341.13         7.95 o                         
   2  13   4          0.54          2.29         1.99 o                         
   3  13   4        730.30        688.52        17.96 o                         
   4  13   4          5.63          6.14         2.79 o                         
   5  13   4         85.57         83.68         4.80 o                         
   6  13   4         24.11         23.02         2.17 o                         
  -6  14   4          7.12          4.64         2.89 o                         
  -5  14   4        144.09        184.03        11.52 o                         
  -4  14   4        216.23        244.45        10.92 o                         
  -3  14   4         19.58         19.67         4.16 o                         
  -2  14   4        635.90        654.72        13.13 o                         
  -1  14   4        661.09        645.27        13.83 o                         
   0  14   4         18.05         20.44         2.01 o                         
   1  14   4        447.19        447.02        11.28 o                         
   2  14   4        590.57        519.86        21.31 o                         
   3  14   4         34.99         25.54         2.79 o                         
   4  14   4         22.16         19.82         2.92 o                         
   5  14   4         17.45         20.48         3.06 o                         
   6  14   4          8.24          6.73         1.50 o                         
  -6  15   4         80.60         79.48         4.40 o                         
  -5  15   4         24.24         24.52         3.25 o                         
  -4  15   4         87.98         88.71         7.70 o                         
  -3  15   4        325.55        333.81        15.27 o                         
  -2  15   4          6.80          7.13         2.68 o                         
  -1  15   4         51.22         57.38         4.08 o                         
   0  15   4          3.22          2.35         1.80 o                         
   1  15   4        121.84        142.97         5.68 o                         
   2  15   4        119.81        107.80         5.24 o                         
   3  15   4        929.36        953.86        37.90 o                         
   4  15   4        156.95        160.15         9.73 o                         
   5  15   4         84.15         76.83         4.28 o                         
  -6  16   4         17.64         14.21         3.28 o                         
  -5  16   4          0.39          0.58         2.59 o                         
  -4  16   4        314.92        318.84        14.80 o                         
  -3  16   4        156.04        165.66         7.22 o                         
  -2  16   4        318.58        330.91        10.52 o                         
  -1  16   4       1055.97       1081.61        22.15 o                         
   0  16   4       1684.26       1703.55        32.28 o                         
   1  16   4        202.62        203.22         7.78 o                         
   2  16   4        196.06        198.46         7.04 o                         
   3  16   4        233.42        253.90         7.97 o                         
   4  16   4         14.15         12.08         2.52 o                         
   5  16   4         47.04         45.29         4.56 o                         
  -5  17   4         74.30         71.53         4.95 o                         
  -4  17   4         52.18         60.53         5.50 o                         
  -3  17   4         72.95         77.56         5.72 o                         
  -2  17   4         65.65         68.10         6.19 o                         
  -1  17   4         21.27         22.76         4.14 o                         
   0  17   4          6.17          8.08         2.82 o                         
   1  17   4         43.12         63.68         6.38 o                         
   2  17   4         74.18         70.04         3.96 o                         
   3  17   4        281.97        281.08        16.17 o                         
   4  17   4         86.34         75.94        11.07 o                         
   5  17   4        197.16        180.63         8.70 o                         
  -5  18   4         89.46         82.37         6.96 o                         
  -4  18   4         49.87         49.31         8.09 o                         
  -3  18   4        163.45        168.12         8.99 o                         
  -2  18   4         33.21         37.26         4.06 o                         
  -1  18   4         60.41         57.31         5.20 o                         
   0  18   4        545.62        602.97        14.81 o                         
   1  18   4         68.49         63.83         5.14 o                         
   2  18   4        384.77        385.08        13.66 o                         
   3  18   4          2.51          1.19         2.54 o                         
   4  18   4        352.95        367.23        17.93 o                         
  -4  19   4         19.03         17.58         2.58 o                         
  -3  19   4          8.45         10.31         2.25 o                         
  -2  19   4        100.18        102.22         5.58 o                         
  -1  19   4        158.33        149.66         7.26 o                         
   0  19   4         85.46         83.72         4.98 o                         
   1  19   4        129.98        120.52         6.65 o                         
   2  19   4         65.35         60.67         5.95 o                         
   3  19   4        193.20        180.39         9.47 o                         
   4  19   4         23.67         23.04         3.23 o                         
  -4  20   4        190.83        155.30        10.50 o                         
  -3  20   4         14.17         11.10         2.15 o                         
  -2  20   4        222.12        236.60         9.68 o                         
  -1  20   4        109.51        103.94         6.62 o                         
   0  20   4         61.51         63.60         4.55 o                         
   1  20   4          0.53          0.49         2.56 o                         
   2  20   4        378.23        381.69        13.47 o                         
   3  20   4          0.22         -2.38         6.00 o                         
  -3  21   4          8.44          9.08         2.40 o                         
  -2  21   4          1.08          0.96         2.15 o                         
  -1  21   4         21.47         27.28         3.62 o                         
   0  21   4         25.82         26.05         3.46 o                         
   1  21   4        190.10        190.18         7.00 o                         
   2  21   4          0.48         -0.31         2.25 o                         
  -2  22   4          9.08         10.70         2.76 o                         
  -1  22   4         25.45         22.32         2.41 o                         
   0  22   4         13.97         20.07         2.69 o                         
   1  22   4         28.69         26.32         2.77 o                         
  -7   0   5         16.81          9.12         5.23 o                         
  -5   0   5        176.75        180.73         9.37 o                         
  -3   0   5        152.57        151.04         6.07 o                         
  -1   0   5      16120.37      13610.56       296.02 o                         
   1   0   5       1612.00       1854.29        39.34 o                         
   5   0   5         63.11         57.83        12.27 o                         
   7   0   5         47.71         43.93         5.13 o                         
  -8   1   5          3.63          3.20         1.78 o                         
  -7   1   5          0.17          5.31         3.10 o                         
  -6   1   5         38.07         30.85         3.24 o                         
  -5   1   5          0.18          3.22         2.27 o                         
  -4   1   5       1684.97       1629.18        36.81 o                         
  -3   1   5          1.32          3.66         1.14 o                         
  -2   1   5        268.88        265.58         5.55 o                         
  -1   1   5         79.19         87.12         2.46 o                         
   0   1   5         41.96         71.83         4.77 o                         
   1   1   5       1885.29       1899.68        28.52 o                         
   2   1   5         72.03        105.26         3.73 o                         
   3   1   5        189.00        191.62         9.22 o                         
   4   1   5         28.60         25.78         2.53 o                         
   5   1   5          1.26         -0.22         3.57 o                         
   6   1   5         83.66         94.97         6.57 o                         
   7   1   5          1.17          0.23         2.47 o                         
  -8   2   5         20.34         17.17         2.20 o                         
  -7   2   5        184.57        164.50         6.36 o                         
  -6   2   5        183.52        169.24         5.89 o                         
  -5   2   5       1106.81       1088.75        20.32 o                         
  -4   2   5         19.23         28.07         4.65 o                         
  -3   2   5       2018.60       1960.96        29.08 o                         
  -2   2   5         10.92         11.78         1.14 o                         
  -1   2   5       6327.27       5783.21        82.10 o                         
   0   2   5        912.99        822.46        13.16 o                         
   1   2   5       3399.05       3267.62        43.62 o                         
   2   2   5       1657.62       1919.56        27.00 o                         
   3   2   5       2077.13       2158.24        37.88 o                         
   4   2   5        192.78        211.90         7.28 o                         
   5   2   5        405.46        446.14        15.03 o                         
   6   2   5          1.36          1.09         3.25 o                         
   7   2   5         59.37         55.80         4.90 o                         
  -8   3   5        453.28        380.58        21.13 o                         
  -7   3   5          2.13          0.45         2.47 o                         
  -6   3   5        650.28        613.86        12.77 o                         
  -5   3   5          5.42          8.01         2.52 o                         
  -4   3   5       3408.34       3349.39       103.43 o                         
  -3   3   5          6.99          5.46         1.56 o                         
  -2   3   5       2056.41       1939.25        24.55 o                         
  -1   3   5       9347.62       8445.74       122.19 o                         
   0   3   5        393.74        384.13         8.58 o                         
   1   3   5       1083.79       1130.06        19.79 o                         
   2   3   5       1353.63       1315.91        23.37 o                         
   3   3   5          4.77          2.63         1.54 o                         
   4   3   5         92.96         91.87         4.00 o                         
   5   3   5          1.11          1.60         2.97 o                         
   6   3   5        128.65        126.93         7.08 o                         
   7   3   5         17.04         22.25         3.22 o                         
  -8   4   5        119.47        111.33         6.93 o                         
  -7   4   5        140.74        131.75         5.16 o                         
  -6   4   5        472.39        449.36        10.57 o                         
  -5   4   5        691.38        680.59        12.02 o                         
  -4   4   5         51.84         62.56         3.52 o                         
  -3   4   5       3303.11       3273.60        52.86 o                         
  -2   4   5        219.52        216.50         4.24 o                         
  -1   4   5       2285.94       2124.43        28.19 o                         
   0   4   5        976.29        948.15        14.82 o                         
   1   4   5        117.82        149.76         4.40 o                         
   2   4   5         79.46         76.93         3.34 o                         
   3   4   5        253.20        239.77         5.19 o                         
   4   4   5         25.90         29.08         2.53 o                         
   5   4   5        176.80        180.26         7.07 o                         
   6   4   5         80.51         76.26         6.25 o                         
   7   4   5          5.02          5.78         3.15 o                         
  -8   5   5          4.65          3.97         2.63 o                         
  -7   5   5         96.65         96.64         5.87 o                         
  -6   5   5        314.03        304.32        11.80 o                         
  -5   5   5         56.70         61.71         3.74 o                         
  -4   5   5        951.72        949.78        31.35 o                         
  -3   5   5        644.69        688.55        13.63 o                         
  -2   5   5       1732.37       1604.43        20.13 o                         
  -1   5   5       2203.79       2403.94        32.00 o                         
   0   5   5         28.46         33.56         1.75 o                         
   1   5   5         76.66         63.97         3.89 o                         
   2   5   5        513.78        504.61        10.47 o                         
   3   5   5        140.67        131.94         3.36 o                         
   4   5   5         20.56         26.17         2.84 o                         
   5   5   5        166.33        183.17         6.32 o                         
   6   5   5          8.41         10.71         3.31 o                         
   7   5   5         95.78         77.30         9.34 o                         
  -8   6   5         17.39         14.82         3.07 o                         
  -7   6   5        141.16        133.14         8.38 o                         
  -6   6   5         45.81         51.10         4.94 o                         
  -5   6   5        486.21        511.87        19.29 o                         
  -4   6   5         58.32         63.01         3.46 o                         
  -3   6   5        453.40        463.68         8.73 o                         
  -2   6   5       1373.75       1373.47        18.93 o                         
  -1   6   5         40.02         32.94         2.70 o                         
   0   6   5         29.88         40.53         2.57 o                         
   1   6   5         46.73         64.52         5.82 o                         
   2   6   5         90.50         85.36         4.44 o                         
   3   6   5        347.87        331.58         5.65 o                         
   4   6   5        381.48        398.46        10.22 o                         
   5   6   5        654.35        696.58        19.57 o                         
   6   6   5         32.14         31.36         4.86 o                         
   7   6   5         73.88         71.95         5.56 o                         
  -8   7   5          2.36          2.94         2.30 o                         
  -7   7   5          0.16          0.00         3.06 o                         
  -6   7   5         60.13         61.26         5.20 o                         
  -5   7   5        112.56        105.86         4.23 o                         
  -4   7   5       1510.36       1654.22        28.05 o                         
  -3   7   5         11.40         13.41         1.89 o                         
  -2   7   5       1554.44       1583.33        21.60 o                         
  -1   7   5       1066.52       1133.93        19.87 o                         
   0   7   5       3408.16       3245.09        57.14 o                         
   1   7   5        654.03        682.33        15.79 o                         
   2   7   5       1357.90       1331.96        24.78 o                         
   3   7   5        419.95        420.70         9.45 o                         
   4   7   5        126.34        139.01         5.09 o                         
   5   7   5        275.05        287.18         7.80 o                         
   6   7   5        880.60        916.05        26.37 o                         
   7   7   5        216.03        217.82        10.75 o                         
  -8   8   5          0.17          1.01         4.31 o                         
  -7   8   5         33.00         39.09         6.57 o                         
  -6   8   5         34.49         34.92         4.32 o                         
  -5   8   5        178.83        191.94         8.91 o                         
  -4   8   5       1073.93       1171.89        28.45 o                         
  -3   8   5        113.66        112.26         4.07 o                         
  -2   8   5       1288.55       1372.52        22.43 o                         
  -1   8   5        201.24        183.81         5.22 o                         
   0   8   5        135.74         95.53         4.40 o                         
   1   8   5       1061.23       1118.65        26.77 o                         
   2   8   5        102.30        118.91         3.40 o                         
   3   8   5        521.06        546.92        10.93 o                         
   4   8   5          0.57         -0.05         2.66 o                         
   5   8   5        121.97        136.79         6.12 o                         
   6   8   5        566.95        589.56        21.47 o                         
  -7   9   5          1.13         -0.71         2.59 o                         
  -6   9   5          7.89         11.62         3.47 o                         
  -5   9   5          2.09          4.85         3.20 o                         
  -4   9   5        131.63        139.42         5.88 o                         
  -3   9   5        278.22        335.26         9.46 o                         
  -2   9   5        791.91        833.74        16.51 o                         
  -1   9   5          6.60          6.68         1.49 o                         
   0   9   5       2492.22       2449.53        36.94 o                         
   1   9   5        106.44        104.35         6.34 o                         
   2   9   5        795.56        775.30        11.22 o                         
   3   9   5       1217.42       1243.45        30.64 o                         
   4   9   5         15.49         16.77         3.10 o                         
   5   9   5         89.03         86.90         5.06 o                         
   6   9   5         16.22         19.30         4.28 o                         
  -7  10   5         97.46        105.51         6.72 o                         
  -6  10   5          2.03          3.87         3.09 o                         
  -5  10   5         97.93        107.77         7.93 o                         
  -4  10   5          4.97          4.96         2.02 o                         
  -3  10   5        728.57        754.82        13.97 o                         
  -2  10   5        533.99        534.56         8.36 o                         
  -1  10   5       3002.80       2983.46        48.75 o                         
   0  10   5        374.74        353.38         8.45 o                         
   1  10   5         62.52         56.12         2.40 o                         
   2  10   5        133.64        127.56         3.74 o                         
   3  10   5       1429.69       1368.95        35.26 o                         
   4  10   5        227.08        243.21        10.42 o                         
   5  10   5        218.09        207.54         8.95 o                         
   6  10   5          2.56          3.71         2.53 o                         
  -7  11   5          0.50         -0.04         2.27 o                         
  -6  11   5        120.63        124.78         6.45 o                         
  -5  11   5          1.24          6.48         3.67 o                         
  -4  11   5        167.74        157.04         8.07 o                         
  -3  11   5        412.12        456.65        21.22 o                         
  -2  11   5         38.36         39.23         3.11 o                         
  -1  11   5        706.23        718.62        11.33 o                         
   0  11   5        348.18        332.40         6.32 o                         
   1  11   5        816.12        786.41        12.22 o                         
   2  11   5       2291.30       2060.97        32.21 o                         
   3  11   5         17.49         21.13         2.91 o                         
   4  11   5        614.16        631.74        21.56 o                         
   5  11   5          0.08         -0.85         2.86 o                         
   6  11   5        194.41        191.78         7.70 o                         
  -7  12   5         18.24         16.93         2.44 o                         
  -6  12   5        390.81        437.44        12.05 o                         
  -5  12   5          8.84         13.16         3.56 o                         
  -4  12   5        216.63        253.81        18.34 o                         
  -3  12   5        161.37        159.96         6.69 o                         
  -2  12   5        284.79        310.87         8.66 o                         
  -1  12   5        949.46        915.26        13.05 o                         
   0  12   5        124.34        130.72         4.12 o                         
   1  12   5         19.27         18.72         2.28 o                         
   2  12   5        256.41        229.02         8.11 o                         
   3  12   5         14.58         17.89         2.97 o                         
   4  12   5        356.81        374.78        16.58 o                         
   5  12   5         74.73         78.47         4.98 o                         
   6  12   5         46.62         49.17         2.96 o                         
  -7  13   5        181.07        144.87         6.45 o                         
  -6  13   5        117.17        120.97         5.55 o                         
  -5  13   5          5.81         10.16         3.29 o                         
  -4  13   5         12.80         16.08         6.16 o                         
  -3  13   5         63.49         71.10         3.61 o                         
  -2  13   5         22.12         24.80         2.26 o                         
  -1  13   5        245.26        239.09         6.18 o                         
   0  13   5        405.29        405.60         7.64 o                         
   1  13   5         55.85         52.31         3.19 o                         
   2  13   5        410.82        412.11        14.27 o                         
   3  13   5          0.13         -0.77         2.26 o                         
   4  13   5        137.47        140.70         6.22 o                         
   5  13   5         96.48         96.76         4.69 o                         
   6  13   5        167.20        155.81         5.46 o                         
  -6  14   5          3.62          2.99         2.18 o                         
  -5  14   5        122.49        140.05         7.44 o                         
  -4  14   5         91.35        112.10         8.95 o                         
  -3  14   5        299.75        317.42        12.05 o                         
  -2  14   5        721.52        719.13        18.19 o                         
  -1  14   5         18.61         17.58         2.20 o                         
   0  14   5          3.84          3.60         1.74 o                         
   1  14   5         44.72         51.33         3.64 o                         
   2  14   5        209.42        210.05         7.87 o                         
   3  14   5         46.55         34.65         3.16 o                         
   4  14   5         15.50         17.87         2.59 o                         
   5  14   5          9.27         10.98         2.15 o                         
  -6  15   5         93.23         89.70         4.86 o                         
  -5  15   5         56.01         58.55         4.57 o                         
  -4  15   5        369.22        400.36        26.14 o                         
  -3  15   5       1375.45       1452.34        37.91 o                         
  -2  15   5       1525.76       1548.83        38.34 o                         
  -1  15   5        211.11        198.33         8.42 o                         
   0  15   5       1029.10        948.16        17.31 o                         
   1  15   5        151.96        135.60         6.23 o                         
   2  15   5        850.22        791.28        18.26 o                         
   3  15   5         40.57         40.08         3.20 o                         
   4  15   5        263.11        278.48        10.89 o                         
   5  15   5          2.26          2.64         1.80 o                         
  -6  16   5          4.77          2.38         1.76 o                         
  -5  16   5          5.30          6.59         2.56 o                         
  -4  16   5          9.21         12.71         3.87 o                         
  -3  16   5         14.65         18.76         3.68 o                         
  -2  16   5          0.14         -1.63         3.35 o                         
  -1  16   5        799.13        787.08        17.67 o                         
   0  16   5        189.43        186.15         6.74 o                         
   1  16   5       1648.96       1428.85        28.19 o                         
   2  16   5         24.38         25.76         3.36 o                         
   3  16   5        723.14        706.54        18.51 o                         
   4  16   5          2.88          5.75         2.09 o                         
   5  16   5        283.56        278.88         8.44 o                         
  -5  17   5         46.50         48.49         4.04 o                         
  -4  17   5        161.79        158.55         9.50 o                         
  -3  17   5          6.90          7.52         3.19 o                         
  -2  17   5        347.37        327.42        11.01 o                         
  -1  17   5          5.08          3.37         2.75 o                         
   0  17   5        153.06        138.39         5.73 o                         
   1  17   5         35.26         52.74         4.89 o                         
   2  17   5       1045.14        955.26        21.12 o                         
   3  17   5         64.34         64.21         3.62 o                         
   4  17   5         99.56         82.67         5.85 o                         
  -5  18   5         93.05         76.94         4.26 o                         
  -4  18   5          8.99          6.25         3.27 o                         
  -3  18   5         74.71         73.72         4.37 o                         
  -2  18   5         34.21         31.33         3.72 o                         
  -1  18   5         35.70         37.83         3.70 o                         
   0  18   5         75.58         72.39         4.78 o                         
   1  18   5        339.88        335.06        11.46 o                         
   2  18   5        106.60        100.09         5.60 o                         
   3  18   5        342.73        324.86         8.68 o                         
   4  18   5          0.06          0.46         2.35 o                         
  -4  19   5         16.40         11.24         3.09 o                         
  -3  19   5         15.17         10.83         2.51 o                         
  -2  19   5         15.73         13.71         2.92 o                         
  -1  19   5          0.30         -0.64         3.08 o                         
   0  19   5         28.77         31.15         3.27 o                         
   1  19   5         21.49         14.84         3.32 o                         
   2  19   5         80.90         91.54         5.21 o                         
   3  19   5         34.32         36.96         4.36 o                         
  -4  20   5         47.75         40.01         3.53 o                         
  -3  20   5         55.22         46.34         3.41 o                         
  -2  20   5         29.94         20.51         2.75 o                         
  -1  20   5        585.82        571.09        20.82 o                         
   0  20   5          1.75          2.46         2.32 o                         
   1  20   5        219.74        219.18         7.95 o                         
   2  20   5          0.24          1.85         2.26 o                         
   3  20   5         87.27         90.09         9.91 o                         
  -3  21   5          8.55          4.66         1.89 o                         
  -2  21   5         13.45         13.76         2.88 o                         
  -1  21   5          4.79          2.51         2.40 o                         
   0  21   5        177.43        152.34         8.52 o                         
   1  21   5          2.93          4.22         1.86 o                         
   2  21   5         64.54         61.25         4.57 o                         
  -2  22   5          4.44          3.66         1.81 o                         
  -1  22   5        165.74        162.97         7.25 o                         
   0  22   5         20.92         21.30         2.95 o                         
  -8   0   6         74.28         72.99         6.34 o                         
  -6   0   6         19.61         14.69         4.42 o                         
  -4   0   6         64.83         84.05         6.22 o                         
  -2   0   6         27.32         33.14         3.63 o                         
   0   0   6       4492.76       4651.48        80.85 o                         
   2   0   6       6271.41       6178.96       109.10 o                         
   4   0   6        131.89        153.48         8.82 o                         
   6   0   6         71.93         84.54         9.25 o                         
  -8   1   6          0.65         -1.44         2.01 o                         
  -7   1   6         19.44         15.98         2.86 o                         
  -6   1   6         30.75         30.25         3.25 o                         
  -5   1   6        262.47        258.86         6.94 o                         
  -4   1   6         43.67         42.25         3.14 o                         
  -3   1   6       1573.34       1550.58        23.95 o                         
  -2   1   6         94.53        107.61         3.43 o                         
  -1   1   6        317.05        277.88         6.38 o                         
   0   1   6       2492.56       2540.47        36.92 o                         
   1   1   6        445.49        397.29         7.14 o                         
   2   1   6         16.28         21.16         1.87 o                         
   3   1   6         56.85         65.48         3.46 o                         
   4   1   6        197.77        197.95         6.95 o                         
   5   1   6        202.56        241.90        10.22 o                         
   6   1   6         14.26         13.21         3.58 o                         
   7   1   6         24.06         24.87         3.42 o                         
  -8   2   6          3.36          2.44         2.03 o                         
  -7   2   6          1.20          1.49         2.70 o                         
  -6   2   6        101.31        101.24         4.79 o                         
  -5   2   6          7.31          8.14         2.32 o                         
  -4   2   6        181.38        182.99         5.69 o                         
  -3   2   6          3.40          5.21         1.36 o                         
  -2   2   6         23.09         23.82         3.22 o                         
  -1   2   6       1258.21       1399.26        21.24 o                         
   0   2   6        121.60        143.17         4.07 o                         
   1   2   6       2438.36       2753.75        40.22 o                         
   2   2   6       3339.69       3286.27        48.24 o                         
   3   2   6          0.57          1.24         1.64 o                         
   4   2   6        230.79        263.61         8.60 o                         
   5   2   6        104.86        120.24         9.71 o                         
   6   2   6         13.32         12.34         3.43 o                         
   7   2   6         15.38         13.13         2.44 o                         
  -8   3   6        213.61        171.36         7.45 o                         
  -7   3   6        110.54         95.00         4.85 o                         
  -6   3   6         69.58         77.22         4.31 o                         
  -5   3   6        541.49        548.84        11.61 o                         
  -4   3   6          7.15         13.83         2.26 o                         
  -3   3   6        630.36        646.16        11.38 o                         
  -2   3   6         96.69         71.84         2.61 o                         
  -1   3   6       6715.18       6305.78        77.65 o                         
   0   3   6       1840.36       1940.72        35.15 o                         
   1   3   6       1952.51       1910.09        41.07 o                         
   2   3   6        509.86        568.96        12.39 o                         
   3   3   6       1986.06       1962.30        45.52 o                         
   4   3   6        185.21        198.44         6.85 o                         
   5   3   6        244.15        265.95         9.82 o                         
   6   3   6          2.47          6.60         3.72 o                         
   7   3   6        103.53         92.67         4.84 o                         
  -8   4   6         25.47         19.38         2.78 o                         
  -7   4   6          3.82          1.90         2.22 o                         
  -6   4   6         54.81         46.93         3.85 o                         
  -5   4   6         23.23         22.20         2.38 o                         
  -4   4   6       1353.15       1299.93        22.95 o                         
  -3   4   6         56.95         57.21         2.60 o                         
  -2   4   6        767.04        772.67        12.20 o                         
  -1   4   6       1630.57       1601.65        19.64 o                         
   0   4   6        719.70        626.17        14.94 o                         
   1   4   6         32.64         51.96         3.97 o                         
   2   4   6        732.61        694.68        16.28 o                         
   3   4   6        118.10        117.01         4.07 o                         
   4   4   6         72.84         84.46         4.15 o                         
   5   4   6        154.88        177.70         7.17 o                         
   6   4   6        287.93        300.63        12.32 o                         
   7   4   6         46.99         37.97         3.74 o                         
  -8   5   6        119.95         95.22         6.77 o                         
  -7   5   6         73.88         67.64         5.33 o                         
  -6   5   6          7.14          5.98         2.88 o                         
  -5   5   6        202.38        190.95         5.51 o                         
  -4   5   6          0.71          3.53         1.60 o                         
  -3   5   6       1938.18       2086.69        28.23 o                         
  -2   5   6        394.30        379.50         7.19 o                         
  -1   5   6        315.14        241.74         5.69 o                         
   0   5   6         12.39         11.96         2.71 o                         
   1   5   6        652.75        651.13        21.47 o                         
   2   5   6        207.92        215.14         5.13 o                         
   3   5   6         68.00         69.36         3.15 o                         
   4   5   6       1880.24       1936.46        29.59 o                         
   5   5   6         64.29         75.44         4.85 o                         
   6   5   6        149.65        150.86        12.87 o                         
  -8   6   6        123.77         95.11         6.47 o                         
  -7   6   6         32.24         38.45         5.11 o                         
  -6   6   6         32.15         25.84         4.36 o                         
  -5   6   6        140.09        148.24         7.30 o                         
  -4   6   6        642.16        629.27        16.00 o                         
  -3   6   6       2065.09       2144.02        27.37 o                         
  -2   6   6        798.06        785.12        14.23 o                         
  -1   6   6       1190.62       1171.21        22.99 o                         
   0   6   6         35.72         40.15         3.32 o                         
   1   6   6        529.50        525.79        14.03 o                         
   2   6   6        608.49        607.07        11.68 o                         
   3   6   6        288.00        295.54         6.60 o                         
   4   6   6        141.67        149.49         8.37 o                         
   5   6   6        546.98        570.13        13.52 o                         
   6   6   6         20.13         20.96         3.29 o                         
  -8   7   6          8.64         10.82         3.87 o                         
  -7   7   6         16.63         18.40         4.11 o                         
  -6   7   6         89.05         91.45         6.78 o                         
  -5   7   6         21.20         25.68         7.20 o                         
  -4   7   6        260.44        260.41         7.04 o                         
  -3   7   6         17.25         22.53         1.85 o                         
  -2   7   6          8.47          8.68         1.60 o                         
  -1   7   6       2825.97       2900.44        52.05 o                         
   0   7   6        795.97        860.48        18.42 o                         
   1   7   6        187.03        202.19         8.93 o                         
   2   7   6          7.67         14.61         1.55 o                         
   3   7   6        244.20        220.45         6.03 o                         
   4   7   6          0.58          2.72         3.10 o                         
   5   7   6         14.43         13.92         2.78 o                         
   6   7   6         34.87         36.74         5.44 o                         
  -7   8   6         29.07         31.26         3.58 o                         
  -6   8   6          5.47          6.80         3.90 o                         
  -5   8   6          0.92          0.97         4.35 o                         
  -4   8   6        239.09        249.63         7.51 o                         
  -3   8   6          0.69          3.45         1.56 o                         
  -2   8   6       1379.90       1357.55        20.41 o                         
  -1   8   6        635.95        557.38        10.32 o                         
   0   8   6        359.35        338.81        10.10 o                         
   1   8   6        104.68        112.78         3.12 o                         
   2   8   6       1951.13       1900.72        21.61 o                         
   3   8   6        462.83        470.29         9.50 o                         
   4   8   6         25.59         32.52         3.70 o                         
   5   8   6          6.49          8.37         2.75 o                         
   6   8   6          7.15          5.32         3.38 o                         
  -7   9   6         60.76         58.74         4.43 o                         
  -6   9   6        212.65        236.35        14.44 o                         
  -5   9   6        404.87        429.49        20.95 o                         
  -4   9   6        171.16        173.69        13.00 o                         
  -3   9   6        421.79        435.83        13.47 o                         
  -2   9   6          7.84          7.68         1.55 o                         
  -1   9   6        684.63        670.01         9.69 o                         
   0   9   6        102.77        110.29         3.39 o                         
   1   9   6        260.56        235.18         6.00 o                         
   2   9   6        125.32        117.84         3.80 o                         
   3   9   6        112.11        102.65         4.32 o                         
   4   9   6        300.31        323.96        14.65 o                         
   5   9   6        916.11        999.17        20.52 o                         
   6   9   6         60.93         60.92         5.86 o                         
  -7  10   6         96.68         88.09         5.41 o                         
  -6  10   6         73.87         93.34         7.33 o                         
  -5  10   6         20.05         26.16         5.15 o                         
  -4  10   6        502.23        541.41        12.78 o                         
  -3  10   6         62.99         66.08         3.95 o                         
  -2  10   6         66.21         67.51         3.79 o                         
  -1  10   6        236.89        241.21         5.70 o                         
   0  10   6        494.61        451.51         7.03 o                         
   1  10   6          9.42         11.15         1.57 o                         
   2  10   6       1067.01        964.41        13.38 o                         
   3  10   6        315.69        336.53        12.03 o                         
   4  10   6       1638.74       1783.09        44.20 o                         
   5  10   6        423.44        464.23        13.55 o                         
   6  10   6        406.37        386.15        11.44 o                         
  -7  11   6         64.81         56.15         4.13 o                         
  -6  11   6          0.24          1.48         2.91 o                         
  -5  11   6        591.93        704.83        23.36 o                         
  -4  11   6         22.27         19.73         4.90 o                         
  -3  11   6        289.97        331.52         9.31 o                         
  -2  11   6         17.44         11.64         2.13 o                         
  -1  11   6       1062.63       1059.75        18.06 o                         
   0  11   6        299.13        286.42         6.16 o                         
   1  11   6       3530.25       3228.89        37.99 o                         
   2  11   6       1449.03       1355.08        20.82 o                         
   3  11   6       1506.35       1469.69        28.82 o                         
   4  11   6       1003.22       1028.96        25.87 o                         
   5  11   6        859.12        922.14        20.99 o                         
   6  11   6         15.43         12.01         1.74 o                         
  -7  12   6         18.72         15.75         2.11 o                         
  -6  12   6         31.68         36.94         4.03 o                         
  -5  12   6          0.93          3.77         3.21 o                         
  -4  12   6        199.45        190.04         8.53 o                         
  -3  12   6         18.87         27.13         2.83 o                         
  -2  12   6        610.15        591.08        14.36 o                         
  -1  12   6        131.65        126.37         4.16 o                         
   0  12   6         29.18         31.79         2.44 o                         
   1  12   6        150.05        147.55         4.62 o                         
   2  12   6         53.58         56.87         4.00 o                         
   3  12   6         10.78          8.46         2.42 o                         
   4  12   6         27.81         31.51         3.84 o                         
   5  12   6         15.82         19.42         3.02 o                         
  -6  13   6         98.10        102.68         5.81 o                         
  -5  13   6        110.78        101.69         6.02 o                         
  -4  13   6        492.04        536.34        34.62 o                         
  -3  13   6         16.94         16.98         3.30 o                         
  -2  13   6         10.43         12.53         2.50 o                         
  -1  13   6         86.95         87.71         3.75 o                         
   0  13   6        707.39        682.01        11.55 o                         
   1  13   6        238.39        221.14         6.68 o                         
   2  13   6         15.04          8.18         2.45 o                         
   3  13   6         53.58         66.59         3.30 o                         
   4  13   6        345.69        340.08         9.27 o                         
   5  13   6         68.11         74.84         5.52 o                         
  -6  14   6        148.20        140.53         5.17 o                         
  -5  14   6         57.53         60.76         4.45 o                         
  -4  14   6        298.60        335.64        12.74 o                         
  -3  14   6          1.20          1.06         2.94 o                         
  -2  14   6        266.63        271.19         9.31 o                         
  -1  14   6          3.12          2.63         2.27 o                         
   0  14   6        535.66        510.52        10.73 o                         
   1  14   6        258.84        228.07         7.16 o                         
   2  14   6        969.33        925.09        16.75 o                         
   3  14   6         78.64         72.16         3.81 o                         
   4  14   6         23.54         23.93         2.75 o                         
   5  14   6         27.21         24.67         2.33 o                         
  -6  15   6         26.89         21.34         2.25 o                         
  -5  15   6        194.97        186.50         7.35 o                         
  -4  15   6         73.72         97.05        22.81 o                         
  -3  15   6        639.65        651.32        20.47 o                         
  -2  15   6        322.42        349.98         9.82 o                         
  -1  15   6        960.01        924.07        19.54 o                         
   0  15   6          7.23         15.27         2.89 o                         
   1  15   6         58.18         59.69         4.01 o                         
   2  15   6         37.32         41.87         3.97 o                         
   3  15   6         80.36         74.83         4.03 o                         
   4  15   6         82.42         78.43         3.93 o                         
   5  15   6        214.66        203.41         6.72 o                         
  -5  16   6         17.61         16.06         3.71 o                         
  -4  16   6        151.05        168.69         8.69 o                         
  -3  16   6          2.92          4.95         3.53 o                         
  -2  16   6        558.06        553.99        17.32 o                         
  -1  16   6         13.54         13.83         3.20 o                         
   0  16   6        591.91        573.10        14.04 o                         
   1  16   6        105.92         94.47         4.65 o                         
   2  16   6         16.57         19.06         3.13 o                         
   3  16   6          2.79          3.98         2.08 o                         
   4  16   6          8.91         11.70         2.17 o                         
  -5  17   6        154.92        133.90         6.12 o                         
  -4  17   6        110.50        118.94         7.38 o                         
  -3  17   6        107.65        109.31        10.86 o                         
  -2  17   6         42.21         41.80         4.23 o                         
  -1  17   6        621.78        590.03        14.46 o                         
   0  17   6        489.24        443.91        10.74 o                         
   1  17   6         69.41         73.47        12.75 o                         
   2  17   6        182.95        167.72         5.78 o                         
   3  17   6        224.56        226.97         7.67 o                         
   4  17   6          0.21          0.51         1.56 o                         
  -5  18   6         29.42         22.97         2.51 o                         
  -4  18   6         56.50         55.85         3.62 o                         
  -3  18   6          0.11          0.67         2.38 o                         
  -2  18   6         70.06         78.54         5.49 o                         
  -1  18   6         27.68         21.90         3.41 o                         
   0  18   6         47.12         46.60         3.39 o                         
   1  18   6          0.62          3.47         3.29 o                         
   2  18   6        219.48        211.49         8.12 o                         
   3  18   6          0.29         -0.10         2.83 o                         
  -4  19   6         52.79         50.58         6.90 o                         
  -3  19   6         40.33         40.62         3.58 o                         
  -2  19   6         89.25         92.56         5.53 o                         
  -1  19   6        185.09        182.45         7.82 o                         
   0  19   6         36.46         28.56         3.38 o                         
   1  19   6        275.50        265.02         9.49 o                         
   2  19   6         12.72         19.66         2.62 o                         
   3  19   6        332.55        374.34        21.50 o                         
  -3  20   6          9.84          7.94         1.81 o                         
  -2  20   6        106.01         97.36         5.00 o                         
  -1  20   6          5.23          3.99         3.06 o                         
   0  20   6         22.25         25.14         6.88 o                         
   1  20   6         18.57         26.57         3.11 o                         
   2  20   6         25.34         25.93         3.09 o                         
  -2  21   6        115.83        114.04         6.13 o                         
  -1  21   6        186.87        164.60        12.86 o                         
   0  21   6          7.86         13.54         3.48 o                         
   1  21   6        173.89        189.81         7.41 o                         
  -7   0   7         16.90         22.11         4.66 o                         
  -5   0   7        295.18        341.00        16.96 o                         
  -3   0   7        408.83        426.90        12.82 o                         
  -1   0   7       5862.40       5772.11       141.95 o                         
   1   0   7         35.58         51.85         4.14 o                         
   3   0   7         17.72         22.55         4.03 o                         
   5   0   7        180.97        207.83        13.79 o                         
  -8   1   7          6.85          6.71         2.09 o                         
  -7   1   7          9.77          7.59         3.03 o                         
  -6   1   7         33.97         37.17         3.58 o                         
  -5   1   7          2.53          6.07         2.09 o                         
  -4   1   7         66.97         72.64         3.98 o                         
  -3   1   7        192.26        201.15         5.67 o                         
  -2   1   7       4324.60       4249.22        66.44 o                         
  -1   1   7        148.15        172.65         4.27 o                         
   0   1   7       2633.35       2547.15        37.70 o                         
   2   1   7       4854.67       4594.17        52.18 o                         
   3   1   7        135.03        159.71         5.26 o                         
   4   1   7        403.54        469.86        12.64 o                         
   5   1   7          1.93          5.72         4.26 o                         
   6   1   7        181.30        179.06        10.58 o                         
  -8   2   7          8.07          4.16         1.67 o                         
  -7   2   7         29.65         33.15         4.04 o                         
  -6   2   7         22.49         26.45         3.28 o                         
  -5   2   7         45.65         49.25         3.35 o                         
  -4   2   7          0.10          1.95         2.11 o                         
  -3   2   7       1141.37       1108.92        18.34 o                         
  -2   2   7         14.22         13.74         1.80 o                         
  -1   2   7       1399.32       1310.55        18.82 o                         
   0   2   7        731.81        772.60        13.59 o                         
   1   2   7       2128.51       2161.22        32.95 o                         
   2   2   7         44.68         47.93         2.64 o                         
   3   2   7        160.45        188.51         6.14 o                         
   4   2   7          3.83          3.23         2.55 o                         
   5   2   7        197.01        206.57         8.40 o                         
   6   2   7         16.63         15.85         3.71 o                         
  -8   3   7        105.54         89.96         5.06 o                         
  -7   3   7          0.29          3.21         3.26 o                         
  -6   3   7         24.25         26.11         3.14 o                         
  -5   3   7        226.16        217.15         6.55 o                         
  -4   3   7        235.57        225.91         6.51 o                         
  -3   3   7        124.77        125.19         3.91 o                         
  -2   3   7       1378.00       1408.38        24.00 o                         
  -1   3   7       2118.25       2222.75        30.10 o                         
   0   3   7       3487.52       3616.73        92.44 o                         
   1   3   7        754.58        786.35        20.16 o                         
   2   3   7       2428.57       2419.69        34.37 o                         
   3   3   7        115.94        104.65         5.14 o                         
   4   3   7         67.41         78.09         4.94 o                         
   5   3   7          5.26          7.28         3.69 o                         
   6   3   7         18.20         16.26         3.17 o                         
  -8   4   7         30.43         23.83         2.89 o                         
  -7   4   7          3.45          6.48         2.82 o                         
  -6   4   7         77.60         80.64         4.62 o                         
  -5   4   7         51.76         55.70         3.33 o                         
  -4   4   7         14.37         23.36         2.36 o                         
  -3   4   7        107.55        101.19         3.25 o                         
  -2   4   7         47.92         58.50         3.15 o                         
  -1   4   7       1317.44       1365.64        18.47 o                         
   0   4   7          3.96          3.17         2.66 o                         
   1   4   7       2671.55       2589.30        54.89 o                         
   2   4   7        910.44        876.40        14.21 o                         
   3   4   7        147.67        163.15        10.82 o                         
   4   4   7        160.28        168.37         7.07 o                         
   5   4   7         88.85         90.00         6.39 o                         
   6   4   7          4.52          4.77         2.59 o                         
  -8   5   7          8.11          3.42         2.15 o                         
  -7   5   7         13.02         11.97         3.13 o                         
  -6   5   7         12.51         10.12         4.40 o                         
  -5   5   7          8.68          8.51         3.74 o                         
  -4   5   7         99.71         96.72         5.97 o                         
  -3   5   7        310.01        317.20         7.74 o                         
  -2   5   7         54.59         43.05         2.88 o                         
  -1   5   7        766.21        728.32        14.26 o                         
   0   5   7        244.20        216.84         9.78 o                         
   1   5   7          0.16          1.90         1.48 o                         
   2   5   7        759.70        763.52        10.96 o                         
   3   5   7          3.15          3.90         1.95 o                         
   4   5   7         14.37         16.37         3.35 o                         
   5   5   7        578.62        580.95        16.52 o                         
   6   5   7          8.54          9.21         2.85 o                         
  -7   6   7          5.84          4.62         3.53 o                         
  -6   6   7         19.30         17.73         4.08 o                         
  -5   6   7        103.10        107.66         8.55 o                         
  -4   6   7         28.26         29.27         2.86 o                         
  -3   6   7        915.07        957.22        14.06 o                         
  -2   6   7       1077.46       1076.71        14.89 o                         
  -1   6   7       1754.17       1787.61        34.09 o                         
   0   6   7         58.20         60.09        13.04 o                         
   1   6   7       1131.74       1142.38        16.45 o                         
   2   6   7         12.33         13.15         1.89 o                         
   3   6   7       1183.34       1160.01        22.81 o                         
   4   6   7        377.20        392.20        12.05 o                         
   5   6   7       1126.37       1150.50        19.67 o                         
   6   6   7         79.04         79.48         5.44 o                         
  -7   7   7         14.76         10.42         4.26 o                         
  -6   7   7        148.74        165.96         7.53 o                         
  -5   7   7         46.06         47.25         6.35 o                         
  -4   7   7        426.57        462.73        10.82 o                         
  -3   7   7        551.91        531.71         9.31 o                         
  -2   7   7        217.40        217.12         5.56 o                         
  -1   7   7        802.62        803.99        11.30 o                         
   0   7   7        178.65        167.85         3.95 o                         
   1   7   7        198.09        179.85         4.54 o                         
   2   7   7         87.04         82.51         3.56 o                         
   3   7   7        975.26        955.22        24.00 o                         
   4   7   7        833.36        847.81        16.21 o                         
   5   7   7         28.58         30.55         3.36 o                         
   6   7   7        725.21        712.49        23.11 o                         
  -7   8   7         20.91         21.61         2.96 o                         
  -6   8   7          8.87         13.13         4.23 o                         
  -5   8   7        264.08        318.24        25.08 o                         
  -4   8   7         65.77         73.23         4.53 o                         
  -3   8   7        101.42         90.70         4.07 o                         
  -2   8   7         28.63         31.61         2.64 o                         
  -1   8   7       1535.99       1451.97        17.28 o                         
   0   8   7          0.36          3.84         1.11 o                         
   1   8   7        330.71        315.31         5.41 o                         
   2   8   7        408.91        385.96         6.87 o                         
   3   8   7         95.01        101.62         5.36 o                         
   4   8   7        806.21        835.25        18.69 o                         
   5   8   7        150.96        167.08         6.81 o                         
   6   8   7         21.95         20.22         2.69 o                         
  -7   9   7         24.39         25.63         3.47 o                         
  -6   9   7          8.14         12.79         4.31 o                         
  -5   9   7          6.23          6.78         4.15 o                         
  -4   9   7         10.58          9.58         4.54 o                         
  -3   9   7        182.85        170.36         7.41 o                         
  -2   9   7        486.57        475.57         9.14 o                         
  -1   9   7        240.80        238.08         5.46 o                         
   0   9   7        564.85        521.69         8.54 o                         
   1   9   7        226.85        235.17         4.85 o                         
   2   9   7       1618.26       1586.35        28.60 o                         
   3   9   7        896.12        964.48        19.42 o                         
   4   9   7         24.82         33.18         3.73 o                         
   5   9   7          9.48         14.29         3.51 o                         
   6   9   7         41.43         42.89         2.49 o                         
  -7  10   7         52.47         58.12         4.23 o                         
  -6  10   7          0.16          1.06         2.88 o                         
  -5  10   7         61.97         65.53         8.28 o                         
  -4  10   7          9.27         16.50         4.65 o                         
  -3  10   7        115.16        113.12         5.82 o                         
  -2  10   7          2.27          5.86         1.85 o                         
  -1  10   7        172.65        151.44         4.78 o                         
   0  10   7        186.12        165.98         4.49 o                         
   1  10   7        432.47        370.06         6.79 o                         
   2  10   7         37.70         36.82         2.57 o                         
   3  10   7        438.89        469.14        11.98 o                         
   4  10   7          4.90          4.26         2.86 o                         
   5  10   7         19.42         21.51         3.93 o                         
  -7  11   7          8.70         11.13         2.21 o                         
  -6  11   7        319.00        347.92        10.43 o                         
  -5  11   7          0.06          2.48         6.65 o                         
  -4  11   7        276.62        287.09        11.08 o                         
  -3  11   7        150.65        157.59         9.35 o                         
  -2  11   7        254.60        246.86        10.64 o                         
  -1  11   7         64.39         66.03         3.06 o                         
   0  11   7        509.69        451.64         8.81 o                         
   1  11   7       1691.86       1626.00        22.29 o                         
   2  11   7       2476.03       2315.71        34.95 o                         
   3  11   7         24.54         21.47         2.72 o                         
   4  11   7         43.74         46.16         3.40 o                         
   5  11   7          0.87          0.59         2.27 o                         
  -6  12   7         66.56         76.75         4.76 o                         
  -5  12   7        263.30        284.62        12.93 o                         
  -4  12   7          1.03          4.60         3.24 o                         
  -3  12   7        207.85        223.83         9.33 o                         
  -2  12   7         64.31         71.12         4.26 o                         
  -1  12   7       1549.76       1521.47        19.76 o                         
   0  12   7        944.86        863.02        14.08 o                         
   1  12   7        387.98        385.73         9.28 o                         
   2  12   7        412.83        408.00        10.58 o                         
   3  12   7         98.46         99.26         4.18 o                         
   4  12   7        137.51        137.45         5.53 o                         
   5  12   7        287.71        303.25         9.63 o                         
  -6  13   7          8.76          8.74         2.09 o                         
  -5  13   7        139.20        140.64         7.04 o                         
  -4  13   7         32.04         29.16         3.49 o                         
  -3  13   7         40.45         35.54         5.40 o                         
  -2  13   7        120.97        109.81         6.59 o                         
  -1  13   7        208.21        229.93         7.31 o                         
   0  13   7         89.98         80.22         4.36 o                         
   1  13   7         20.27         15.37         2.88 o                         
   2  13   7         78.47         63.42         4.31 o                         
   3  13   7          3.43          4.94         2.10 o                         
   4  13   7         32.15         32.40         3.03 o                         
   5  13   7         56.30         51.31         3.49 o                         
  -6  14   7         23.88         21.85         2.74 o                         
  -5  14   7        701.49        759.03        21.00 o                         
  -4  14   7        376.06        407.44        18.00 o                         
  -3  14   7        349.98        335.65        11.69 o                         
  -2  14   7         11.22          7.13         3.35 o                         
  -1  14   7        485.76        491.44        12.21 o                         
   0  14   7        176.66        158.90         7.18 o                         
   1  14   7        199.93        193.04         6.85 o                         
   2  14   7         32.10         37.61         3.17 o                         
   3  14   7        242.56        228.22         6.61 o                         
   4  14   7         38.57         40.52         3.27 o                         
   5  14   7        209.10        202.74        11.60 o                         
  -6  15   7         36.00         23.75         2.93 o                         
  -5  15   7          0.57          1.24         1.95 o                         
  -4  15   7        382.69        401.94        34.07 o                         
  -3  15   7         13.33         12.25         3.99 o                         
  -2  15   7        201.08        199.25         8.56 o                         
  -1  15   7        105.93         91.45         5.36 o                         
   0  15   7        223.00        200.80         8.48 o                         
   1  15   7         57.80         49.23         3.81 o                         
   2  15   7         35.88         37.72         3.33 o                         
   3  15   7        192.13        183.53         7.69 o                         
   4  15   7        342.08        337.45         9.56 o                         
  -5  16   7         31.90         27.05         3.26 o                         
  -4  16   7         23.73         26.58         3.79 o                         
  -3  16   7         76.98         91.40         5.47 o                         
  -2  16   7         89.52         64.26         7.01 o                         
  -1  16   7         26.38         36.81         3.69 o                         
   0  16   7        242.30        212.72         8.71 o                         
   1  16   7        136.78        151.34         6.19 o                         
   2  16   7          1.26          0.77         2.16 o                         
   3  16   7         28.52         28.33         3.44 o                         
   4  16   7          0.05          1.41         1.50 o                         
  -5  17   7          0.26          1.94         1.36 o                         
  -4  17   7        234.95        239.91         7.82 o                         
  -3  17   7         19.53         25.01         3.62 o                         
  -2  17   7         19.49         21.82         3.70 o                         
  -1  17   7         88.14         85.36         5.43 o                         
   0  17   7         18.04         25.89         3.27 o                         
   1  17   7         70.61         67.08         6.99 o                         
   2  17   7        141.90        137.38         6.04 o                         
   3  17   7         13.80         14.54         2.98 o                         
  -4  18   7          3.93          2.88         1.59 o                         
  -3  18   7         33.90         32.82         4.32 o                         
  -2  18   7          7.77          9.25         2.78 o                         
  -1  18   7         28.40         37.56         3.74 o                         
   0  18   7          5.36          3.16         2.15 o                         
   1  18   7        129.95        133.41         5.68 o                         
   2  18   7          0.08          3.86         2.00 o                         
   3  18   7         41.96         45.97         3.68 o                         
  -4  19   7        142.32        136.15         8.23 o                         
  -3  19   7         68.08         61.89         4.84 o                         
  -2  19   7        260.03        257.20         8.88 o                         
  -1  19   7          4.09          8.36         2.54 o                         
   0  19   7        100.36         92.59         5.47 o                         
   1  19   7         30.10         31.08         4.01 o                         
   2  19   7        244.82        254.32         8.84 o                         
  -3  20   7         96.50         82.85         4.77 o                         
  -2  20   7          1.74          2.95         1.60 o                         
  -1  20   7        107.34        102.35         4.94 o                         
   0  20   7          9.78         18.26         3.48 o                         
   1  20   7         14.25         13.22         2.58 o                         
  -1  21   7         42.28         44.30         3.60 o                         
   0  21   7         73.68         70.24         5.90 o                         
  -8   0   8         34.09         35.34         3.96 o                         
  -6   0   8          5.38          3.97         4.57 o                         
  -4   0   8        195.75        191.32        10.29 o                         
  -2   0   8         27.69         22.10         2.68 o                         
   0   0   8        263.47        258.31        12.22 o                         
   2   0   8        353.34        335.35        12.31 o                         
   4   0   8        862.12        870.27        30.72 o                         
   6   0   8        239.85        198.81         9.98 o                         
  -8   1   8          3.41          3.73         1.61 o                         
  -7   1   8          8.19          9.17         2.94 o                         
  -6   1   8         19.37         19.31         3.49 o                         
  -5   1   8        148.73        140.78         9.35 o                         
  -4   1   8          5.10          5.46         2.47 o                         
  -3   1   8        217.49        231.46         5.83 o                         
  -2   1   8         12.03         14.35         1.55 o                         
  -1   1   8        248.34        234.06         5.95 o                         
   0   1   8        155.45        136.42         7.99 o                         
   1   1   8        305.40        329.23         6.89 o                         
   2   1   8         50.08         58.08         3.62 o                         
   3   1   8       1041.94       1028.99        23.80 o                         
   4   1   8          0.09          7.52         5.00 o                         
   5   1   8        936.48        938.69        26.46 o                         
   6   1   8         12.84         11.01         2.38 o                         
  -8   2   8         17.16         16.39         2.07 o                         
  -7   2   8         62.93         65.66         5.21 o                         
  -6   2   8         91.02         94.62         6.23 o                         
  -5   2   8          0.39          0.72         3.98 o                         
  -4   2   8        793.32        800.62        18.16 o                         
  -3   2   8        135.09        139.57         4.57 o                         
  -2   2   8       1053.53       1067.01        14.35 o                         
  -1   2   8         14.71          5.92         1.38 o                         
   0   2   8        849.15        791.20        15.24 o                         
   1   2   8        204.66        236.87         5.92 o                         
   2   2   8       1221.42       1182.25        19.33 o                         
   3   2   8        134.99        138.57         5.77 o                         
   4   2   8        335.70        322.52         9.34 o                         
   5   2   8        354.60        361.26        11.13 o                         
   6   2   8        237.84        210.39         8.37 o                         
  -8   3   8          4.59          6.69         2.42 o                         
  -7   3   8          3.00          4.96         2.63 o                         
  -6   3   8         10.64         10.27         3.14 o                         
  -5   3   8         73.43         67.12        11.20 o                         
  -4   3   8        347.39        364.96        11.68 o                         
  -3   3   8        507.25        515.40        10.05 o                         
  -2   3   8        342.88        341.24         6.41 o                         
  -1   3   8       1799.75       1868.21        26.63 o                         
   0   3   8         15.82         19.07         2.48 o                         
   1   3   8        680.05        670.22        11.65 o                         
   2   3   8        223.54        251.61         6.02 o                         
   3   3   8        683.05        662.16        14.06 o                         
   4   3   8         91.74         92.12         5.83 o                         
   5   3   8        871.10        891.92        19.25 o                         
   6   3   8          0.62          0.55         2.23 o                         
  -7   4   8         33.23         27.85         3.26 o                         
  -6   4   8         18.77         22.88         4.78 o                         
  -5   4   8        924.44        996.59        34.82 o                         
  -4   4   8         57.52         59.54         4.10 o                         
  -3   4   8        587.37        607.85        11.21 o                         
  -2   4   8       3031.68       3047.07        32.29 o                         
  -1   4   8        549.80        520.32         7.50 o                         
   0   4   8         79.48        103.46         4.41 o                         
   1   4   8        563.97        540.01        10.13 o                         
   2   4   8         19.74         24.34         2.20 o                         
   3   4   8        369.53        392.49        12.94 o                         
   4   4   8         29.31         26.24         3.39 o                         
   5   4   8          3.87          2.75         2.66 o                         
   6   4   8          7.23          7.77         2.38 o                         
  -7   5   8        163.61        138.03         6.51 o                         
  -6   5   8         30.58         36.31         5.10 o                         
  -5   5   8        458.68        444.28        17.08 o                         
  -4   5   8         39.02         40.35         3.19 o                         
  -3   5   8         32.71         26.82         2.67 o                         
  -2   5   8         10.98         10.50         1.75 o                         
  -1   5   8       2160.66       2014.63        26.20 o                         
   0   5   8        260.61        258.94         6.55 o                         
   1   5   8       1034.38        995.30        14.31 o                         
   2   5   8         24.29         26.17         2.88 o                         
   3   5   8         55.09         50.96         5.76 o                         
   4   5   8        216.19        206.72         9.67 o                         
   5   5   8        186.43        187.34         7.25 o                         
   6   5   8         59.17         52.15         3.77 o                         
  -7   6   8         30.03         28.37         4.15 o                         
  -6   6   8         74.49         62.83         6.09 o                         
  -5   6   8        112.54        131.53         9.22 o                         
  -4   6   8        208.12        203.26         8.10 o                         
  -3   6   8         64.11         73.74         3.78 o                         
  -2   6   8       1025.94        999.70        15.30 o                         
  -1   6   8        237.59        235.42         6.05 o                         
   0   6   8         80.97         83.01         3.36 o                         
   1   6   8         26.19         30.35         2.32 o                         
   2   6   8       4671.62       4386.41        48.66 o                         
   3   6   8        164.76        167.78         6.79 o                         
   4   6   8       1624.26       1701.92        32.38 o                         
   5   6   8        324.64        316.04        11.75 o                         
   6   6   8        261.19        267.11        13.41 o                         
  -7   7   8          4.11          6.56         3.26 o                         
  -6   7   8          0.50          2.89         3.80 o                         
  -5   7   8        129.68        150.84         9.85 o                         
  -4   7   8         24.42         31.26         3.53 o                         
  -3   7   8        545.86        535.36        10.29 o                         
  -2   7   8          0.18          1.69         1.71 o                         
  -1   7   8       1723.14       1727.69        25.14 o                         
   0   7   8        153.81        146.60         4.46 o                         
   1   7   8       4984.75       4660.00        53.58 o                         
   2   7   8        240.09        231.87         5.37 o                         
   3   7   8        566.50        600.46        31.18 o                         
   4   7   8         97.74        108.39         6.28 o                         
   5   7   8        370.93        357.87        12.76 o                         
   6   7   8         48.36         44.74         5.89 o                         
  -7   8   8          5.74          4.50         3.03 o                         
  -6   8   8         41.16         45.09         4.75 o                         
  -5   8   8         17.64         23.67         6.81 o                         
  -4   8   8        294.66        292.03        13.48 o                         
  -3   8   8          0.22          3.43         2.23 o                         
  -2   8   8         77.02         71.51         4.03 o                         
  -1   8   8          3.57          5.33         1.79 o                         
   0   8   8         23.36         25.24         2.09 o                         
   1   8   8         31.30         26.64         2.24 o                         
   2   8   8       1435.84       1367.89        17.31 o                         
   3   8   8       1372.72       1393.61        26.09 o                         
   4   8   8        220.58        204.90         9.25 o                         
   5   8   8         11.23         11.16         2.77 o                         
  -7   9   8         22.75         27.90         3.12 o                         
  -6   9   8         15.03         24.48         4.21 o                         
  -5   9   8        162.81        165.24        18.40 o                         
  -4   9   8         14.58         16.53         4.48 o                         
  -3   9   8         51.17         50.85         3.36 o                         
  -2   9   8         15.99         21.39         2.40 o                         
  -1   9   8        177.36        157.81         5.35 o                         
   0   9   8          3.02          6.05         1.50 o                         
   1   9   8        224.52        199.11         4.48 o                         
   2   9   8       2230.79       2155.28        35.98 o                         
   3   9   8        174.41        173.37         5.19 o                         
   4   9   8        331.48        343.03         9.27 o                         
   5   9   8         87.20         85.90         5.76 o                         
  -7  10   8          0.01          0.91         2.29 o                         
  -6  10   8         17.37         17.40         3.26 o                         
  -5  10   8          0.19         -0.43         4.59 o                         
  -4  10   8         61.89         59.41         7.35 o                         
  -3  10   8          1.40          1.00         4.58 o                         
  -2  10   8        531.85        505.60         9.91 o                         
  -1  10   8         23.20         16.56         2.50 o                         
   0  10   8         24.38         25.23         1.90 o                         
   1  10   8          4.31          3.79         1.69 o                         
   2  10   8        203.74        194.86         5.98 o                         
   3  10   8          4.25          7.42         2.36 o                         
   4  10   8        172.09        180.55         8.77 o                         
   5  10   8         88.84         79.46         4.33 o                         
  -6  11   8         12.35         12.36         2.76 o                         
  -5  11   8        102.62        108.64         9.76 o                         
  -4  11   8          0.20          4.77         4.26 o                         
  -3  11   8         11.01         11.75         3.46 o                         
  -2  11   8         91.44         81.41         5.28 o                         
  -1  11   8        252.78        250.56         6.97 o                         
   0  11   8          0.44          2.66         2.05 o                         
   1  11   8         58.34         55.68         3.50 o                         
   2  11   8        221.35        232.34         7.12 o                         
   3  11   8        106.61        105.31         4.49 o                         
   4  11   8          0.94          2.22         2.12 o                         
   5  11   8         85.03         94.28         4.72 o                         
  -6  12   8         17.10         14.19         2.21 o                         
  -5  12   8        171.15        178.94        10.15 o                         
  -4  12   8        287.12        302.11        23.99 o                         
  -3  12   8        617.29        649.64        23.02 o                         
  -2  12   8       1209.12       1215.38        24.92 o                         
  -1  12   8       1053.28       1045.21        20.16 o                         
   0  12   8       1222.10       1292.54        20.66 o                         
   1  12   8        272.51        240.23         7.37 o                         
   2  12   8        330.60        347.01        10.35 o                         
   3  12   8         79.83         77.13         3.93 o                         
   4  12   8         53.11         59.00         4.49 o                         
   5  12   8          1.59          2.88         1.65 o                         
  -6  13   8          0.05          0.15         1.53 o                         
  -5  13   8        272.25        292.45        12.11 o                         
  -4  13   8          0.67          1.00         2.81 o                         
  -3  13   8        212.99        224.46         8.22 o                         
  -2  13   8        183.65        149.78         6.69 o                         
  -1  13   8         23.98         22.35         4.17 o                         
   0  13   8        134.68        118.50         6.01 o                         
   1  13   8         76.08         73.56         4.33 o                         
   2  13   8        169.23        172.42         9.06 o                         
   3  13   8         17.88         15.50         2.56 o                         
   4  13   8         36.34         39.66         2.75 o                         
  -6  14   8        110.70         75.05         3.33 o                         
  -5  14   8         95.59         90.60         4.63 o                         
  -4  14   8         15.40         20.07         5.19 o                         
  -3  14   8        657.50        644.05        25.71 o                         
  -2  14   8        124.88        115.79         5.90 o                         
  -1  14   8        217.35        203.87         9.32 o                         
   0  14   8        118.58        113.42         5.47 o                         
   1  14   8        252.20        213.57         8.07 o                         
   2  14   8        684.25        614.05        13.38 o                         
   3  14   8        305.39        281.28         9.55 o                         
   4  14   8         26.89         22.88         2.68 o                         
  -5  15   8         81.77         75.86         3.90 o                         
  -4  15   8        106.37         90.85         5.27 o                         
  -3  15   8        208.35        222.51        10.00 o                         
  -2  15   8          7.25          8.50         2.82 o                         
  -1  15   8        585.40        616.97        19.16 o                         
   0  15   8        195.11        171.49         7.11 o                         
   1  15   8        280.87        285.48         9.33 o                         
   2  15   8          3.56          4.48         2.40 o                         
   3  15   8         88.26         88.49         4.98 o                         
   4  15   8          1.06          3.51         2.13 o                         
  -5  16   8          2.66          2.92         1.27 o                         
  -4  16   8         45.49         43.93         3.54 o                         
  -3  16   8         10.33          9.81         3.82 o                         
  -2  16   8        320.64        305.44        23.54 o                         
  -1  16   8        111.22        115.16         5.52 o                         
   0  16   8         36.37         38.14         4.68 o                         
   1  16   8        159.41        139.27         7.08 o                         
   2  16   8        106.92        104.80         4.56 o                         
   3  16   8         57.32         75.67         7.42 o                         
  -4  17   8         26.27         22.99         2.21 o                         
  -3  17   8         67.34         62.64         4.71 o                         
  -2  17   8        134.94        112.61         8.24 o                         
  -1  17   8        287.27        297.81         9.65 o                         
   0  17   8         30.64         34.84         3.64 o                         
   1  17   8        225.38        215.19         8.05 o                         
   2  17   8         65.84         64.04         3.33 o                         
   3  17   8         22.11         18.67         2.48 o                         
  -4  18   8         13.12         15.63         1.76 o                         
  -3  18   8         25.25         20.86         3.33 o                         
  -2  18   8         57.12         67.76         5.74 o                         
  -1  18   8         33.38         29.52         3.15 o                         
   0  18   8        119.91        128.94         5.63 o                         
   1  18   8         18.45         16.39         2.69 o                         
   2  18   8        165.73        158.45         6.03 o                         
  -3  19   8          7.73          6.74         2.78 o                         
  -2  19   8        155.12        156.96         7.75 o                         
  -1  19   8          9.00         10.88         2.24 o                         
   0  19   8        161.23        151.64         6.42 o                         
   1  19   8         56.21         53.45         4.10 o                         
  -2  20   8        222.12        212.82         8.69 o                         
  -1  20   8         17.89         15.52         1.99 o                         
   0  20   8        370.44        428.87        14.34 o                         
  -7   0   9         31.31         29.98         7.31 o                         
  -5   0   9        159.04        174.49        15.24 o                         
  -3   0   9         15.18         15.75         2.83 o                         
  -1   0   9         61.48         69.28         4.05 o                         
   1   0   9       3902.13       3665.36        80.59 o                         
   3   0   9       1676.63       1589.71        46.58 o                         
   5   0   9       1119.72       1086.74        27.89 o                         
  -7   1   9          9.50          8.95         2.90 o                         
  -6   1   9         46.02         37.60         4.89 o                         
  -5   1   9         88.53         82.32         7.74 o                         
  -4   1   9         14.63         14.77         3.48 o                         
  -3   1   9         52.78         55.17         2.74 o                         
  -2   1   9        241.73        243.28         5.65 o                         
  -1   1   9        281.34        284.48         6.28 o                         
   0   1   9        286.44        310.13         9.41 o                         
   1   1   9         68.88         70.18         3.58 o                         
   2   1   9        457.69        416.03        10.42 o                         
   3   1   9         69.11         70.72         6.10 o                         
   4   1   9        332.10        333.65        10.16 o                         
   5   1   9         22.39         25.33         3.12 o                         
   6   1   9         27.06         21.41         3.02 o                         
  -7   2   9        208.72        193.23         7.87 o                         
  -6   2   9         15.13         16.49         4.17 o                         
  -5   2   9        377.47        422.82        14.18 o                         
  -4   2   9         79.94         82.24         6.10 o                         
  -3   2   9         18.38         20.69         2.04 o                         
  -2   2   9         24.18         18.41         1.83 o                         
  -1   2   9         59.19         51.47         2.71 o                         
   0   2   9         14.95         16.69         2.11 o                         
   1   2   9       1721.73       1669.47        24.07 o                         
   2   2   9         16.35         13.75         2.15 o                         
   3   2   9        797.54        785.35        25.54 o                         
   4   2   9         23.11         23.64         3.42 o                         
   5   2   9        432.37        400.45        15.24 o                         
  -7   3   9         20.66         20.50         2.85 o                         
  -6   3   9         81.82         76.61         5.61 o                         
  -5   3   9         24.66         21.79         5.12 o                         
  -4   3   9        178.92        182.42         8.77 o                         
  -3   3   9        240.18        225.07         5.66 o                         
  -2   3   9         65.29         58.86         2.63 o                         
  -1   3   9          1.43          2.58         1.14 o                         
   0   3   9        196.28        183.30         6.11 o                         
   1   3   9          2.60          1.28         1.55 o                         
   2   3   9        561.62        495.78        10.96 o                         
   3   3   9         20.40         22.67         3.46 o                         
   4   3   9        561.71        573.90        15.93 o                         
   5   3   9          0.05         -0.03         2.70 o                         
  -7   4   9         29.11         27.26         3.38 o                         
  -6   4   9          1.52          2.52         3.07 o                         
  -5   4   9        689.87        695.25        27.01 o                         
  -4   4   9         53.25         54.52         5.59 o                         
  -3   4   9        878.49        847.49        11.82 o                         
  -2   4   9          5.40          9.87         1.65 o                         
  -1   4   9        357.70        359.19         6.22 o                         
   0   4   9        209.85        208.88         6.67 o                         
   1   4   9         59.48         62.27         3.01 o                         
   2   4   9        212.14        223.60         5.63 o                         
   3   4   9        582.65        571.19        14.94 o                         
   4   4   9         11.56         18.21         3.78 o                         
   5   4   9         14.72         15.04         3.07 o                         
  -7   5   9          0.67         -3.09         3.79 o                         
  -6   5   9        288.51        277.15        11.15 o                         
  -5   5   9         19.59         27.31         5.93 o                         
  -4   5   9        791.42        863.01        26.31 o                         
  -3   5   9         50.02         57.10         3.44 o                         
  -2   5   9        185.61        204.53         5.91 o                         
  -1   5   9         72.14         66.89         3.42 o                         
   0   5   9       1518.80       1557.63        25.08 o                         
   1   5   9        839.49        753.87        12.92 o                         
   2   5   9       1583.02       1562.34        28.22 o                         
   3   5   9       1148.50       1091.06        30.46 o                         
   4   5   9        442.75        471.08        14.61 o                         
   5   5   9          1.96          2.14         2.72 o                         
  -7   6   9          2.96          7.43         3.79 o                         
  -6   6   9          0.91          2.69         4.33 o                         
  -5   6   9        172.91        172.93        20.07 o                         
  -4   6   9         52.91         67.43         7.42 o                         
  -3   6   9        224.05        209.16         6.35 o                         
  -2   6   9          1.10          2.77         1.74 o                         
  -1   6   9        387.67        375.87         8.74 o                         
   0   6   9          2.28          5.78         2.30 o                         
   1   6   9         19.45         20.78         2.24 o                         
   2   6   9        546.15        592.87        11.97 o                         
   3   6   9        601.08        606.28        19.37 o                         
   4   6   9         49.64         58.06         5.38 o                         
   5   6   9        351.43        330.09        13.99 o                         
  -7   7   9         13.85         12.94         3.68 o                         
  -6   7   9         85.19         84.52         6.96 o                         
  -5   7   9          5.36          4.15         4.92 o                         
  -4   7   9         88.89         87.81         5.38 o                         
  -3   7   9         52.60         51.96         3.22 o                         
  -2   7   9        491.96        487.58        10.53 o                         
  -1   7   9        245.23        255.16         8.53 o                         
   0   7   9         77.41         75.93         3.98 o                         
   1   7   9        924.28        889.99        13.01 o                         
   2   7   9         22.36         20.56         2.77 o                         
   3   7   9        240.31        246.11         8.30 o                         
   4   7   9         62.65         70.32         4.29 o                         
   5   7   9         72.51         65.87         4.02 o                         
  -7   8   9         43.04         33.32         4.39 o                         
  -6   8   9          9.35          5.26         4.02 o                         
  -5   8   9         98.43         97.62        10.19 o                         
  -4   8   9          0.09         -0.66         2.85 o                         
  -3   8   9         74.97         80.46         7.27 o                         
  -2   8   9        301.40        300.47         7.63 o                         
  -1   8   9        273.38        284.92         8.33 o                         
   0   8   9       4772.89       4513.39        59.26 o                         
   1   8   9        377.09        360.71         8.61 o                         
   2   8   9        285.07        308.39         8.00 o                         
   3   8   9        605.28        583.21        12.62 o                         
   4   8   9          2.69          1.46         2.27 o                         
   5   8   9        143.34        143.81         7.70 o                         
  -7   9   9          3.21          5.28         3.36 o                         
  -6   9   9         21.69         23.39         4.05 o                         
  -5   9   9          0.93          2.20         4.83 o                         
  -4   9   9        101.26        101.78         8.69 o                         
  -3   9   9          5.50          2.56         3.27 o                         
  -2   9   9        463.74        460.82        15.07 o                         
  -1   9   9       1509.30       1477.74        24.54 o                         
   0   9   9        618.82        628.96        12.93 o                         
   1   9   9        744.72        773.56        15.06 o                         
   2   9   9       1012.06       1044.82        18.95 o                         
   3   9   9         13.29         15.33         2.58 o                         
   4   9   9        134.64        137.33         5.31 o                         
   5   9   9          0.00         -1.10         1.94 o                         
  -6  10   9          1.21          5.25         2.33 o                         
  -5  10   9        232.58        254.82        10.95 o                         
  -4  10   9        135.95        140.79         7.58 o                         
  -3  10   9         88.25         81.83         7.13 o                         
  -2  10   9        106.40        137.60         8.10 o                         
  -1  10   9         15.38         15.73         3.27 o                         
   0  10   9        337.86        336.65         9.66 o                         
   1  10   9       1035.55       1058.61        17.49 o                         
   2  10   9        165.06        164.39         5.97 o                         
   3  10   9         80.48         76.95         4.39 o                         
   4  10   9          2.12          2.02         2.72 o                         
   5  10   9        249.28        237.77        22.10 o                         
  -6  11   9         29.16         31.75         3.13 o                         
  -5  11   9         26.21         28.30         4.25 o                         
  -4  11   9         12.23         14.80         4.59 o                         
  -3  11   9          0.79          4.55         3.46 o                         
  -2  11   9         43.50         49.61         4.52 o                         
  -1  11   9         30.08         27.99         2.99 o                         
   0  11   9        166.07        173.06         6.48 o                         
   1  11   9         16.16         14.93         2.46 o                         
   2  11   9        235.11        230.80         6.39 o                         
   3  11   9         61.56         65.78         4.18 o                         
   4  11   9         12.90         12.09         2.29 o                         
  -6  12   9          6.18          7.59         2.01 o                         
  -5  12   9          6.18          5.74         2.83 o                         
  -4  12   9         49.24         50.84         4.93 o                         
  -3  12   9         75.43         74.31         6.95 o                         
  -2  12   9        393.10        364.67        10.07 o                         
  -1  12   9        239.08        266.32         9.29 o                         
   0  12   9        760.34        690.96        15.32 o                         
   1  12   9         38.63         47.33         3.50 o                         
   2  12   9        212.86        229.11         7.78 o                         
   3  12   9         12.25         11.22         2.32 o                         
   4  12   9         41.56         47.54         3.37 o                         
  -6  13   9         54.26         39.52         3.09 o                         
  -5  13   9         26.85         36.02         4.32 o                         
  -4  13   9        302.60        318.01        12.20 o                         
  -3  13   9        243.13        255.26         8.59 o                         
  -2  13   9       2206.36       2220.20        36.11 o                         
  -1  13   9         10.77          5.61         2.95 o                         
   0  13   9        462.56        468.52        14.56 o                         
   1  13   9          4.98          2.92         2.69 o                         
   2  13   9        673.76        661.72        22.85 o                         
   3  13   9         11.57         10.73         2.41 o                         
   4  13   9        430.04        425.84        10.11 o                         
  -5  14   9         37.95         33.69         2.89 o                         
  -4  14   9         33.64         36.37         3.88 o                         
  -3  14   9         14.94          9.27         2.40 o                         
  -2  14   9         21.56         25.67         3.16 o                         
  -1  14   9        233.41        234.90        10.95 o                         
   0  14   9         92.76         94.47         6.31 o                         
   1  14   9        482.06        446.14        13.42 o                         
   2  14   9        208.22        198.98         8.26 o                         
   3  14   9         90.26         74.77         4.40 o                         
  -5  15   9          6.94          9.04         1.73 o                         
  -4  15   9        182.65        175.24         6.68 o                         
  -3  15   9         17.95         17.36         3.02 o                         
  -2  15   9        362.94        329.77        10.19 o                         
  -1  15   9         69.44         76.01         6.15 o                         
   0  15   9        187.24        185.22         7.05 o                         
   1  15   9          0.23          2.25         2.37 o                         
   2  15   9         72.46         67.86         4.50 o                         
   3  15   9         17.51         18.05         2.83 o                         
  -4  16   9         27.38         21.60         2.48 o                         
  -3  16   9        105.46         98.85         5.49 o                         
  -2  16   9          0.49          0.83         2.66 o                         
  -1  16   9        398.21        392.57        11.65 o                         
   0  16   9         67.14         58.02         4.32 o                         
   1  16   9        191.62        184.22         6.47 o                         
   2  16   9         27.65         23.89         2.75 o                         
   3  16   9          9.30         11.03         3.52 o                         
  -4  17   9         42.94         33.38         3.11 o                         
  -3  17   9         47.28         45.95         4.27 o                         
  -2  17   9        122.07        129.45         7.87 o                         
  -1  17   9         54.86         52.59         4.69 o                         
   0  17   9         99.78        101.02         4.97 o                         
   1  17   9         28.66         33.68         3.15 o                         
   2  17   9         10.14          9.13         2.26 o                         
  -3  18   9        121.20        107.07         4.77 o                         
  -2  18   9         18.65         22.69         3.41 o                         
  -1  18   9        276.98        268.36         9.40 o                         
   0  18   9         38.51         33.39         3.26 o                         
   1  18   9         47.20         39.21         2.53 o                         
  -2  19   9        128.53        101.30         5.43 o                         
  -1  19   9         30.69         26.84         3.07 o                         
   0  19   9         33.92         23.88         3.14 o                         
  -6   0  10         95.08         77.91        12.38 o                         
  -4   0  10        249.81        275.40        29.80 o                         
  -2   0  10        451.54        447.31        12.08 o                         
   0   0  10        165.44        167.90        17.53 o                         
   2   0  10        158.23        147.43        16.77 o                         
   4   0  10         80.07         58.70         6.89 o                         
  -7   1  10         51.05         51.74         5.58 o                         
  -6   1  10          0.13         -2.10         3.07 o                         
  -5   1  10        208.63        186.08        10.96 o                         
  -4   1  10         15.71         24.69        14.54 o                         
  -3   1  10         23.46         24.58         2.27 o                         
  -2   1  10          0.27          1.87         1.52 o                         
  -1   1  10        483.50        477.58        11.59 o                         
   0   1  10         88.49         89.20         7.02 o                         
   1   1  10        331.36        323.06         8.52 o                         
   2   1  10        228.89        255.06        14.83 o                         
   3   1  10         14.53         19.36         4.28 o                         
   4   1  10          1.53          5.28         3.33 o                         
   5   1  10          8.90          8.58         2.31 o                         
  -7   2  10          6.31         10.63         2.82 o                         
  -6   2  10        109.02        103.16         8.07 o                         
  -5   2  10         43.65         32.97         6.65 o                         
  -4   2  10         31.22         36.38         6.43 o                         
  -3   2  10         81.88         80.66         3.77 o                         
  -2   2  10        115.95        110.91         3.85 o                         
  -1   2  10        573.06        537.89        14.90 o                         
   0   2  10        429.17        421.21        12.09 o                         
   1   2  10        305.26        286.97         7.42 o                         
   2   2  10        302.54        303.34        11.18 o                         
   3   2  10         69.08         55.75         4.98 o                         
   4   2  10        113.59        125.20        10.38 o                         
   5   2  10         22.96         24.56         2.75 o                         
  -7   3  10          5.34          4.57         2.44 o                         
  -6   3  10         65.76         54.72         4.65 o                         
  -5   3  10         14.66         21.54         4.55 o                         
  -4   3  10          1.42         -0.20         3.84 o                         
  -3   3  10         16.08         19.83         2.04 o                         
  -2   3  10       1449.83       1428.57        19.11 o                         
  -1   3  10         75.29         78.41         4.07 o                         
   0   3  10       1108.14       1098.05        16.50 o                         
   1   3  10         47.82         49.28         2.97 o                         
   2   3  10        567.99        537.05        12.54 o                         
   3   3  10         59.69         52.49         4.08 o                         
   4   3  10        144.33        133.73         7.85 o                         
   5   3  10        197.60        182.76         7.62 o                         
  -7   4  10         13.66          7.30         2.58 o                         
  -6   4  10         16.17         15.56         3.30 o                         
  -5   4  10         52.07         51.61         9.19 o                         
  -4   4  10         17.05         18.62         4.39 o                         
  -3   4  10          6.18         10.29         3.52 o                         
  -2   4  10        628.27        591.26        10.18 o                         
  -1   4  10        386.85        378.08         8.09 o                         
   0   4  10         17.73         18.16         2.08 o                         
   1   4  10          9.41          9.82         2.93 o                         
   2   4  10        200.50        201.78         7.18 o                         
   3   4  10         63.72         66.39         4.47 o                         
   4   4  10        249.20        257.94        11.19 o                         
   5   4  10         14.47         12.60         2.13 o                         
  -7   5  10        208.67        190.99        15.15 o                         
  -6   5  10          0.23          4.42         3.16 o                         
  -5   5  10        425.79        457.23        18.30 o                         
  -4   5  10         59.03         48.20         4.76 o                         
  -3   5  10        413.84        435.23        13.93 o                         
  -2   5  10         10.53          7.70         2.16 o                         
  -1   5  10         17.23         17.32         2.99 o                         
   0   5  10       1645.37       1550.55        22.46 o                         
   1   5  10        623.66        720.28        15.64 o                         
   2   5  10       1161.73       1126.04        23.19 o                         
   3   5  10         13.36         17.70         3.32 o                         
   4   5  10        195.77        189.46         7.04 o                         
   5   5  10         54.65         49.37         3.26 o                         
  -7   6  10          4.40          5.56         2.79 o                         
  -6   6  10         70.34         73.30        11.19 o                         
  -5   6  10         44.83         44.20         5.11 o                         
  -4   6  10         10.99         14.99         3.48 o                         
  -3   6  10         36.09         38.49         4.10 o                         
  -2   6  10         14.93         15.62         2.89 o                         
  -1   6  10        511.27        489.60        13.41 o                         
   0   6  10         77.25         82.36         4.56 o                         
   1   6  10         24.48         25.72         3.68 o                         
   2   6  10        765.18        783.82        14.15 o                         
   3   6  10          2.95          4.34         2.63 o                         
   4   6  10        362.66        363.54        14.54 o                         
   5   6  10          8.73         10.05         1.81 o                         
  -7   7  10          2.24          5.97         3.71 o                         
  -6   7  10          7.40          6.27         4.81 o                         
  -5   7  10         32.00         34.16         5.08 o                         
  -4   7  10          0.39         -0.76         3.25 o                         
  -3   7  10         93.26        108.82         8.20 o                         
  -2   7  10        131.53        137.78         7.03 o                         
  -1   7  10        135.81        132.32         8.00 o                         
   0   7  10         79.25         86.21         5.57 o                         
   1   7  10       1865.29       1830.62        30.82 o                         
   2   7  10          0.14          1.98         2.38 o                         
   3   7  10         14.07         15.02         2.99 o                         
   4   7  10          0.92          2.88         2.21 o                         
   5   7  10        137.10        142.98        10.74 o                         
  -6   8  10         65.68         60.62         5.67 o                         
  -5   8  10          0.01          5.51         3.95 o                         
  -4   8  10         80.59         88.61         5.45 o                         
  -3   8  10         23.63         20.08         4.15 o                         
  -2   8  10        289.09        282.74        10.27 o                         
  -1   8  10        790.49        734.95        24.02 o                         
   0   8  10        509.60        530.53        12.93 o                         
   1   8  10        207.47        216.06         7.46 o                         
   2   8  10         61.55         62.70         4.11 o                         
   3   8  10         36.00         34.84         3.47 o                         
   4   8  10         22.63         24.13         2.70 o                         
  -6   9  10          1.89          1.96         2.49 o                         
  -5   9  10        137.64        154.78        12.72 o                         
  -4   9  10         55.97         53.74         4.97 o                         
  -3   9  10        251.89        269.32        13.42 o                         
  -2   9  10          0.53          0.21         3.47 o                         
  -1   9  10        608.61        614.72        18.05 o                         
   0   9  10        371.25        372.60        12.33 o                         
   1   9  10        212.69        208.45         6.92 o                         
   2   9  10         67.27         59.68         4.24 o                         
   3   9  10        128.05        142.50         6.13 o                         
   4   9  10        235.01        237.68         6.81 o                         
  -6  10  10          8.06          4.06         2.32 o                         
  -5  10  10          8.45          8.77         3.44 o                         
  -4  10  10        195.03        202.19        10.53 o                         
  -3  10  10         46.69         53.48         7.55 o                         
  -2  10  10        966.84        926.54        27.52 o                         
  -1  10  10        349.51        332.33         9.74 o                         
   0  10  10        106.59        118.49         6.19 o                         
   1  10  10        130.11        112.20         5.55 o                         
   2  10  10        180.44        180.46         7.53 o                         
   3  10  10          4.38          5.99         2.27 o                         
   4  10  10        228.38        235.86        11.90 o                         
  -6  11  10          0.61          1.99         1.69 o                         
  -5  11  10         11.50         14.65         3.68 o                         
  -4  11  10         14.03         14.69         3.63 o                         
  -3  11  10         28.02         25.23         5.24 o                         
  -2  11  10         71.16         78.90         6.32 o                         
  -1  11  10        245.51        280.34         7.88 o                         
   0  11  10         19.65         20.90         3.43 o                         
   1  11  10        362.53        362.16        13.79 o                         
   2  11  10        133.91        129.74         6.01 o                         
   3  11  10        341.38        341.43         9.29 o                         
   4  11  10          9.60         15.75         2.38 o                         
  -5  12  10          0.39          1.23         2.09 o                         
  -4  12  10        233.70        242.26         9.02 o                         
  -3  12  10         64.52         66.52         4.68 o                         
  -2  12  10        513.70        485.09        11.83 o                         
  -1  12  10          0.02          2.05         2.57 o                         
   0  12  10        164.01        162.04         6.94 o                         
   1  12  10         29.55         32.89         3.59 o                         
   2  12  10         22.07         18.46         3.79 o                         
   3  12  10         14.80         15.77         2.32 o                         
  -5  13  10        516.09        473.83        11.96 o                         
  -4  13  10        226.43        204.11         6.60 o                         
  -3  13  10        613.90        590.94        13.97 o                         
  -2  13  10         66.40         69.69         5.01 o                         
  -1  13  10        992.43        979.64        23.48 o                         
   0  13  10        155.19        155.10         7.57 o                         
   1  13  10        834.09        840.53        23.98 o                         
   2  13  10          0.03         -0.83         2.60 o                         
   3  13  10        205.33        192.43         6.63 o                         
  -5  14  10          3.36          3.87         1.48 o                         
  -4  14  10         32.65         30.47         3.24 o                         
  -3  14  10         13.89         15.81         2.71 o                         
  -2  14  10         67.83         73.70         3.79 o                         
  -1  14  10          3.22          5.13         3.27 o                         
   0  14  10        581.50        593.00        17.87 o                         
   1  14  10          2.93          7.38         3.68 o                         
   2  14  10        315.29        302.50        17.77 o                         
   3  14  10          4.82          2.68         2.04 o                         
  -4  15  10        235.41        217.25         8.35 o                         
  -3  15  10        126.39        110.85         5.66 o                         
  -2  15  10          5.52          4.04         2.22 o                         
  -1  15  10        103.32         92.79         6.09 o                         
   0  15  10         67.43         76.82         7.12 o                         
   1  15  10        233.90        246.66         8.53 o                         
   2  15  10        130.55        145.69         6.70 o                         
  -4  16  10         68.44         58.97         4.21 o                         
  -3  16  10          2.90          2.67         1.87 o                         
  -2  16  10        275.07        266.24         9.24 o                         
  -1  16  10         45.06         38.94         6.50 o                         
   0  16  10        107.07         96.23         6.10 o                         
   1  16  10         20.58         22.31         3.29 o                         
   2  16  10        199.18        229.46         9.83 o                         
  -3  17  10        115.43        103.25         5.39 o                         
  -2  17  10         69.02         59.92         4.71 o                         
  -1  17  10         21.02         20.28         2.94 o                         
   0  17  10          0.30         -0.03         2.94 o                         
   1  17  10         79.49         69.88         3.64 o                         
  -2  18  10         13.96          7.72         3.13 o                         
  -1  18  10          0.08          0.41         1.75 o                         
  -7   0  11          9.15          6.93         3.63 o                         
  -5   0  11         47.70         45.32        13.78 o                         
  -3   0  11        313.37        331.10        19.92 o                         
  -1   0  11         16.62         24.66         6.31 o                         
   1   0  11        195.55        170.97        18.43 o                         
   3   0  11        180.13        173.92        14.75 o                         
  -7   1  11          5.11         -0.12         2.28 o                         
  -6   1  11         54.25         51.35         4.49 o                         
  -5   1  11          4.44          2.57         4.26 o                         
  -4   1  11        343.15        391.28        16.48 o                         
  -3   1  11         45.30         36.59         4.73 o                         
  -2   1  11       1616.96       1705.09        41.93 o                         
  -1   1  11         20.24         21.64         4.60 o                         
   0   1  11        368.65        408.14        20.50 o                         
   1   1  11         79.08         81.89         9.66 o                         
   2   1  11         15.59         15.01         2.83 o                         
   3   1  11        191.11        174.06         7.28 o                         
   4   1  11        228.55        234.30        11.69 o                         
  -7   2  11         15.86          8.44         4.52 o                         
  -6   2  11         16.66         15.79         2.99 o                         
  -5   2  11         39.15         48.67         6.58 o                         
  -4   2  11        113.27        132.73         8.52 o                         
  -3   2  11         15.97         12.37         3.73 o                         
  -2   2  11        101.90         99.43         7.07 o                         
  -1   2  11         22.02         23.42         4.46 o                         
   0   2  11        375.14        396.34        15.68 o                         
   1   2  11        612.15        671.11        16.65 o                         
   2   2  11        296.22        258.90        10.13 o                         
   3   2  11         14.03         12.64         3.10 o                         
   4   2  11         45.86         39.76         3.97 o                         
  -6   3  11         46.31         48.82         3.74 o                         
  -5   3  11         49.71         39.74         7.08 o                         
  -4   3  11        104.86        112.32         7.95 o                         
  -3   3  11         60.29         69.94         5.85 o                         
  -2   3  11         30.15         28.56         4.76 o                         
  -1   3  11        795.27        840.01        22.42 o                         
   0   3  11         70.56         74.64         5.22 o                         
   1   3  11       1045.35       1065.26        20.60 o                         
   2   3  11         38.46         34.79         3.24 o                         
   3   3  11        250.71        227.39         8.00 o                         
   4   3  11        104.81         97.96         5.49 o                         
  -6   4  11          9.47         10.44         3.00 o                         
  -5   4  11        147.54        178.93        10.79 o                         
  -4   4  11         39.18         43.70         5.60 o                         
  -3   4  11        260.89        270.15        10.96 o                         
  -2   4  11        341.90        357.18        16.07 o                         
  -1   4  11       1553.04       1639.14        37.52 o                         
   0   4  11         24.25         23.04         3.53 o                         
   1   4  11        962.60        934.21        18.79 o                         
   2   4  11          4.66          9.01         2.31 o                         
   3   4  11         77.25         85.66         4.56 o                         
   4   4  11         73.34         73.40         5.26 o                         
  -6   5  11         17.92         15.30         4.76 o                         
  -5   5  11         10.09         15.70         3.81 o                         
  -4   5  11         17.05         19.50         3.97 o                         
  -3   5  11          2.98          2.94         3.47 o                         
  -2   5  11        638.58        674.10        24.57 o                         
  -1   5  11        143.57        138.54         8.30 o                         
   0   5  11        601.48        684.02        16.81 o                         
   1   5  11        165.65        152.00         7.09 o                         
   2   5  11        149.48        162.64         6.31 o                         
   3   5  11         24.15         19.30         2.90 o                         
   4   5  11         43.50         42.48         3.05 o                         
  -6   6  11          9.25         12.58         4.61 o                         
  -5   6  11        173.55        173.70        11.43 o                         
  -4   6  11          1.62          4.89         3.17 o                         
  -3   6  11        919.43        928.07        23.47 o                         
  -2   6  11        418.28        436.71        15.77 o                         
  -1   6  11        772.29        848.67        21.90 o                         
   0   6  11         20.56         23.11         3.82 o                         
   1   6  11        102.82        109.62         6.13 o                         
   2   6  11         22.45         23.34         3.07 o                         
   3   6  11        244.70        259.41         7.53 o                         
   4   6  11         46.49         53.04         3.49 o                         
  -6   7  11         10.98          7.23         3.91 o                         
  -5   7  11          3.33          3.15         2.95 o                         
  -4   7  11        342.66        373.61        11.78 o                         
  -3   7  11        268.03        278.24        10.46 o                         
  -2   7  11       2657.00       2722.70        54.82 o                         
  -1   7  11        138.77        125.66         8.74 o                         
   0   7  11        744.91        728.04        19.53 o                         
   1   7  11        434.02        440.32        12.46 o                         
   2   7  11        364.42        360.57        13.23 o                         
   3   7  11         17.12         16.72         2.92 o                         
   4   7  11         10.80          7.33         1.89 o                         
  -6   8  11          5.39          5.69         3.43 o                         
  -5   8  11         69.14         77.68         6.34 o                         
  -4   8  11         24.57         19.03         3.44 o                         
  -3   8  11        357.29        346.50        17.18 o                         
  -2   8  11          0.03          1.76         3.71 o                         
  -1   8  11         41.96         43.00         5.57 o                         
   0   8  11         12.08         10.41         3.80 o                         
   1   8  11         49.69         54.04         5.24 o                         
   2   8  11         30.93         34.15         3.79 o                         
   3   8  11         11.66          9.86         2.53 o                         
   4   8  11          0.36          2.07         1.59 o                         
  -6   9  11         14.79         19.68         3.24 o                         
  -5   9  11         32.84         31.37         4.08 o                         
  -4   9  11         11.96         13.52         3.24 o                         
  -3   9  11        180.71        194.16         9.91 o                         
  -2   9  11         21.27         28.41         4.84 o                         
  -1   9  11         63.90         64.02         4.94 o                         
   0   9  11        178.13        169.79         7.50 o                         
   1   9  11        589.59        600.14        13.48 o                         
   2   9  11        105.90        105.78         6.20 o                         
   3   9  11         20.35         22.48         3.35 o                         
   4   9  11        174.64        181.53        21.46 o                         
  -5  10  11         11.07         14.85         5.08 o                         
  -4  10  11          9.89         10.51         2.93 o                         
  -3  10  11         64.28         58.57         7.07 o                         
  -2  10  11        205.22        204.33         9.43 o                         
  -1  10  11         12.29         13.04         3.27 o                         
   0  10  11        550.98        564.60        12.82 o                         
   1  10  11        288.97        297.21        11.07 o                         
   2  10  11         79.98         73.92         5.10 o                         
   3  10  11        143.06        137.21         5.01 o                         
  -5  11  11          4.92          4.96         3.45 o                         
  -4  11  11         17.62         25.47         2.82 o                         
  -3  11  11          8.41          7.35         2.71 o                         
  -2  11  11        111.09         96.67         5.50 o                         
  -1  11  11        203.52        202.20        13.15 o                         
   0  11  11         13.23         17.76         3.07 o                         
   1  11  11        133.95        135.79         6.70 o                         
   2  11  11         33.91         34.07         4.38 o                         
   3  11  11          0.28          0.30         1.70 o                         
  -5  12  11         63.10         67.12         3.53 o                         
  -4  12  11        291.04        280.12         9.08 o                         
  -3  12  11        459.24        439.19        11.90 o                         
  -2  12  11          6.28          9.56         2.90 o                         
  -1  12  11        354.07        336.32         9.83 o                         
   0  12  11         21.69         21.69         2.98 o                         
   1  12  11        577.71        607.78        15.40 o                         
   2  12  11         46.69         48.38         4.23 o                         
   3  12  11         98.83         81.80         5.37 o                         
  -4  13  11        227.43        214.68         8.92 o                         
  -3  13  11          7.60         10.19         2.39 o                         
  -2  13  11        392.81        397.90        10.88 o                         
  -1  13  11         38.29         30.59         3.40 o                         
   0  13  11         72.05         60.78         3.94 o                         
   1  13  11         41.90         54.00         4.51 o                         
   2  13  11        363.15        370.06        11.65 o                         
  -4  14  11         15.75         11.09         2.32 o                         
  -3  14  11        109.14        104.26         4.82 o                         
  -2  14  11          8.20          5.18         2.30 o                         
  -1  14  11        259.05        283.09        10.42 o                         
   0  14  11        354.55        400.82        15.89 o                         
   1  14  11        568.85        585.11        15.32 o                         
   2  14  11         32.47         35.39         3.12 o                         
  -3  15  11         52.68         33.65         3.74 o                         
  -2  15  11        227.87        219.42         7.09 o                         
  -1  15  11          1.26          1.07         2.42 o                         
   0  15  11        148.39        162.99        17.23 o                         
   1  15  11         27.97         31.50         3.00 o                         
  -2  16  11          1.54          1.85         2.01 o                         
  -1  16  11         83.14         79.48         4.60 o                         
   0  16  11         31.41         36.36         3.89 o                         
  -6   0  12        263.18        289.44        10.78 o                         
  -4   0  12        399.74        434.37        16.68 o                         
  -2   0  12        442.99        494.62        32.80 o                         
   0   0  12        204.92        160.30        17.85 o                         
   2   0  12        581.20        584.91        56.37 o                         
   4   0  12        455.20        424.86        23.66 o                         
  -6   1  12         13.18         13.20         2.17 o                         
  -5   1  12         80.44         77.71         5.89 o                         
  -4   1  12         22.95         22.85         3.47 o                         
  -3   1  12        526.61        547.70        13.85 o                         
  -2   1  12          3.56         -0.01         6.05 o                         
  -1   1  12        768.46        800.32        21.72 o                         
   0   1  12          0.96          2.77         5.76 o                         
   1   1  12        560.88        551.38        26.66 o                         
   2   1  12        120.62        107.50         6.13 o                         
   3   1  12         66.73         61.06         7.00 o                         
   4   1  12          2.00         -0.74         2.88 o                         
  -6   2  12         13.74         13.90         2.14 o                         
  -5   2  12          1.84          0.65         3.17 o                         
  -4   2  12         20.36         22.91         3.97 o                         
  -3   2  12        656.39        724.19        18.69 o                         
  -2   2  12        126.35        140.20        12.85 o                         
  -1   2  12       1025.57       1042.18        25.98 o                         
   0   2  12         17.23         18.37         6.24 o                         
   1   2  12        277.21        292.57        11.53 o                         
   2   2  12         31.39         31.59         3.11 o                         
   3   2  12          7.24         11.00         2.30 o                         
   4   2  12         50.81         44.60         3.16 o                         
  -6   3  12         37.78         35.29         2.65 o                         
  -5   3  12         87.24         95.67         7.78 o                         
  -4   3  12         57.37         52.20         5.84 o                         
  -3   3  12        671.84        696.31        21.37 o                         
  -2   3  12        111.51        105.82         8.82 o                         
  -1   3  12        126.53        148.28         8.57 o                         
   0   3  12         14.11         11.55         5.00 o                         
   1   3  12        312.95        336.75        10.77 o                         
   2   3  12         51.73         64.24         3.79 o                         
   3   3  12        573.76        546.37        11.30 o                         
   4   3  12          7.06          5.09         1.66 o                         
  -6   4  12         31.86         32.77         3.66 o                         
  -5   4  12          0.08         -0.28         3.79 o                         
  -4   4  12        712.53        756.80        18.29 o                         
  -3   4  12         88.81        100.16         9.16 o                         
  -2   4  12       1673.81       1740.86        54.85 o                         
  -1   4  12         54.80         61.66         5.08 o                         
   0   4  12       1014.69       1016.20        24.11 o                         
   1   4  12        369.14        347.00        11.79 o                         
   2   4  12        231.39        213.74         7.04 o                         
   3   4  12         30.10         22.60         2.76 o                         
   4   4  12        134.06        108.95         6.21 o                         
  -6   5  12         10.46          9.56         4.04 o                         
  -5   5  12        504.67        588.87        28.24 o                         
  -4   5  12        238.52        238.87        10.37 o                         
  -3   5  12        492.33        509.30        18.72 o                         
  -2   5  12         80.47         76.59         6.58 o                         
  -1   5  12        212.66        219.97         9.79 o                         
   0   5  12         10.07         13.17         3.94 o                         
   1   5  12        767.43        814.82        23.28 o                         
   2   5  12         31.63         36.42         3.00 o                         
   3   5  12        148.22        151.76         5.72 o                         
  -6   6  12        145.78        141.55         8.11 o                         
  -5   6  12         37.02         36.82         4.91 o                         
  -4   6  12        297.81        311.10        11.64 o                         
  -3   6  12         53.95         60.91         5.15 o                         
  -2   6  12         89.88         98.27         8.87 o                         
  -1   6  12        145.83        127.14         8.79 o                         
   0   6  12        129.73        158.02         8.24 o                         
   1   6  12         79.42         76.64         6.34 o                         
   2   6  12         57.45         63.01         4.38 o                         
   3   6  12         20.87         20.87         2.51 o                         
  -6   7  12          2.67          3.03         3.30 o                         
  -5   7  12         81.81         84.27        12.83 o                         
  -4   7  12         87.79        104.07         7.15 o                         
  -3   7  12          9.67         11.63         4.76 o                         
  -2   7  12          0.74         -0.53         3.69 o                         
  -1   7  12        103.18         91.06         7.42 o                         
   0   7  12        189.88        191.17         9.02 o                         
   1   7  12        107.84        107.98         6.39 o                         
   2   7  12         18.34         14.20         3.15 o                         
   3   7  12        153.85        154.86         8.66 o                         
  -5   8  12         85.73         95.26        18.16 o                         
  -4   8  12         53.27         55.37         5.09 o                         
  -3   8  12          0.12         -0.46         3.09 o                         
  -2   8  12        488.82        537.09        15.99 o                         
  -1   8  12        191.83        175.90        13.28 o                         
   0   8  12        110.43        127.99         7.40 o                         
   1   8  12         75.02         83.00         5.99 o                         
   2   8  12         65.25         58.53         6.40 o                         
   3   8  12         10.48          9.33         2.21 o                         
  -5   9  12         54.79         57.89         4.32 o                         
  -4   9  12         91.51         93.54         6.98 o                         
  -3   9  12        290.42        310.61        12.64 o                         
  -2   9  12          0.33          0.05         3.27 o                         
  -1   9  12         76.04         64.44         6.52 o                         
   0   9  12         26.11         33.35         4.51 o                         
   1   9  12         93.87         88.54         6.81 o                         
   2   9  12          4.07          6.92         2.99 o                         
   3   9  12         44.91         54.94         4.55 o                         
  -5  10  12         39.19         37.21         3.66 o                         
  -4  10  12          5.67          4.40         2.28 o                         
  -3  10  12        113.75        132.53         6.94 o                         
  -2  10  12        118.20        119.36         5.90 o                         
  -1  10  12        107.60         85.06         6.31 o                         
   0  10  12         63.33         59.25         5.71 o                         
   1  10  12          0.36         -0.26         3.38 o                         
   2  10  12        414.18        448.92        21.77 o                         
  -4  11  12         15.59         13.29         1.98 o                         
  -3  11  12         19.98         16.33         2.64 o                         
  -2  11  12          0.31          0.75         2.38 o                         
  -1  11  12         32.56         34.40         4.47 o                         
   0  11  12        116.08        123.14         7.00 o                         
   1  11  12        513.00        562.60        19.94 o                         
   2  11  12          2.26          1.18         2.30 o                         
  -4  12  12         10.18          9.09         1.69 o                         
  -3  12  12          0.26          3.17         1.83 o                         
  -2  12  12        172.60        180.01         5.90 o                         
  -1  12  12         17.14         17.89         3.41 o                         
   0  12  12        124.39        129.31         5.90 o                         
   1  12  12         24.51         25.46         4.07 o                         
   2  12  12         47.94         39.28         3.14 o                         
  -3  13  12         80.90         77.79         4.19 o                         
  -2  13  12          7.95          8.84         1.99 o                         
  -1  13  12        108.73        108.29         5.87 o                         
   0  13  12          7.94          6.78         2.37 o                         
   1  13  12        134.58        128.32         5.83 o                         
  -3  14  12         13.98         12.10         2.12 o                         
  -2  14  12        107.99        112.22         4.79 o                         
  -1  14  12          0.12          2.25         2.03 o                         
   0  14  12        502.72        504.94        16.59 o                         
  -2  15  12        160.64        138.13         9.67 o                         
  -1  15  12         10.90          8.87         2.57 o                         
  -5   0  13        540.81        611.78        22.66 o                         
  -3   0  13       1326.62       1401.23        54.95 o                         
  -1   0  13        282.93        338.38        17.67 o                         
   1   0  13        289.95        327.98        20.76 o                         
   3   0  13        317.51        334.07        21.12 o                         
  -6   1  13          2.59          3.08         1.63 o                         
  -5   1  13         79.95         83.62         5.22 o                         
  -4   1  13          8.54          8.49         2.67 o                         
  -3   1  13         20.02         21.67         4.18 o                         
  -2   1  13         21.10         31.51         7.05 o                         
  -1   1  13        110.59         95.50         6.90 o                         
   0   1  13         67.02         82.62         7.54 o                         
   1   1  13         14.78         23.12         3.78 o                         
   2   1  13        172.15        172.65         7.25 o                         
   3   1  13          3.52          3.00         3.42 o                         
  -6   2  13         11.80          9.16         3.14 o                         
  -5   2  13         76.02         77.32         5.06 o                         
  -4   2  13        179.63        179.68         7.56 o                         
  -3   2  13         12.24         13.01         3.83 o                         
  -2   2  13          4.83          9.20         6.42 o                         
  -1   2  13        258.64        259.80        12.48 o                         
   0   2  13        163.03        160.65        12.18 o                         
   1   2  13        677.27        598.89        23.93 o                         
   2   2  13          2.70         -0.29         2.46 o                         
   3   2  13         47.37         39.61         5.25 o                         
  -5   3  13          6.11          6.87         2.52 o                         
  -4   3  13        352.14        366.72         8.91 o                         
  -3   3  13        125.75        138.92         7.79 o                         
  -2   3  13        676.72        728.90        28.32 o                         
  -1   3  13         11.25         18.30         4.96 o                         
   0   3  13       1051.63       1107.88        53.93 o                         
   1   3  13         26.95         34.29         6.67 o                         
   2   3  13        484.13        452.59         9.83 o                         
   3   3  13          6.34          8.28         2.08 o                         
  -5   4  13         15.98         16.53         2.74 o                         
  -4   4  13         37.36         38.86         4.32 o                         
  -3   4  13         94.94        100.11         6.71 o                         
  -2   4  13         89.07         95.61         7.46 o                         
  -1   4  13        477.52        474.87        19.69 o                         
   0   4  13         45.09         53.42         7.76 o                         
   1   4  13        850.60        828.91        25.51 o                         
   2   4  13        124.81        125.48         5.17 o                         
   3   4  13        174.58        161.98        10.20 o                         
  -5   5  13         80.02         80.26         7.91 o                         
  -4   5  13          5.71          8.76         3.76 o                         
  -3   5  13         24.68         32.17         4.52 o                         
  -2   5  13        522.75        584.39        23.63 o                         
  -1   5  13         37.14         37.81         4.45 o                         
   0   5  13        532.26        546.80        17.62 o                         
   1   5  13         88.64         74.26         4.85 o                         
   2   5  13        359.58        344.32        10.18 o                         
   3   5  13         32.77         35.38         6.46 o                         
  -5   6  13          5.90          3.20         2.44 o                         
  -4   6  13         97.81         91.18        10.71 o                         
  -3   6  13         49.77         61.41         6.10 o                         
  -2   6  13         85.80         68.73         6.55 o                         
  -1   6  13        104.15        105.48         7.35 o                         
   0   6  13          0.53         -2.19         3.13 o                         
   1   6  13        265.71        296.53        10.31 o                         
   2   6  13        126.22        137.22         7.01 o                         
  -5   7  13          6.42          8.95         3.57 o                         
  -4   7  13         23.56         26.83         4.87 o                         
  -3   7  13          8.00          7.92         2.56 o                         
  -2   7  13         17.48         24.63         4.38 o                         
  -1   7  13        225.53        225.41         8.82 o                         
   0   7  13         82.74         86.72         5.90 o                         
   1   7  13         32.30         40.20         5.16 o                         
   2   7  13         29.82         21.37         3.22 o                         
  -5   8  13         84.94         85.69        10.00 o                         
  -4   8  13         31.47         34.67         3.98 o                         
  -3   8  13        209.22        214.89        10.59 o                         
  -2   8  13          3.44          2.91         2.39 o                         
  -1   8  13         98.74         79.35         7.52 o                         
   0   8  13         11.92         12.04         3.23 o                         
   1   8  13        157.23        165.56         8.15 o                         
   2   8  13         75.59         89.38         5.14 o                         
  -4   9  13          9.39         10.75         1.76 o                         
  -3   9  13          0.58          0.30         1.86 o                         
  -2   9  13         15.87         16.65         2.75 o                         
  -1   9  13        154.24        152.56         9.95 o                         
   0   9  13        131.13        147.32         7.68 o                         
   1   9  13        111.10        120.77         6.60 o                         
   2   9  13        130.96        152.62         6.29 o                         
  -4  10  13         12.31         11.63         1.60 o                         
  -3  10  13         86.20         85.54         3.81 o                         
  -2  10  13          5.03          7.32         2.17 o                         
  -1  10  13        180.80        183.37         8.06 o                         
   0  10  13          8.04          7.26         2.87 o                         
   1  10  13        149.31        149.24         8.09 o                         
  -3  11  13         38.12         32.08         2.53 o                         
  -2  11  13        205.23        217.98         6.10 o                         
  -1  11  13         70.10         65.07         4.86 o                         
   0  11  13        157.23        145.93         6.79 o                         
   1  11  13         59.01         66.30         4.99 o                         
  -3  12  13        101.88         89.01         3.51 o                         
  -2  12  13         41.36         35.05         2.48 o                         
  -1  12  13         56.60         58.12         3.97 o                         
   0  12  13         37.81         41.82         4.10 o                         
  -2  13  13         39.81         33.53         4.63 o                         
  -1  13  13         99.74        121.86        10.48 o                         
  -4   0  14         17.50         18.57         3.37 o                         
  -2   0  14          8.71         10.79         6.85 o                         
   0   0  14        237.33        210.30        17.53 o                         
   2   0  14         60.39         60.42         6.23 o                         
  -5   1  14         30.55         29.31         2.73 o                         
  -4   1  14         71.67         80.23         3.99 o                         
  -3   1  14          9.39          8.45         4.63 o                         
  -2   1  14         78.19         74.06         6.50 o                         
  -1   1  14         12.46         19.86         4.48 o                         
   0   1  14         72.82         71.38         6.21 o                         
   1   1  14         75.18         76.48         4.01 o                         
   2   1  14         65.68         65.15         4.53 o                         
  -5   2  14        102.98        109.25         5.91 o                         
  -4   2  14          5.55          2.41         2.42 o                         
  -3   2  14          1.70          0.49         4.31 o                         
  -2   2  14         74.66         83.04         6.76 o                         
  -1   2  14         18.08         20.41         4.40 o                         
   0   2  14        406.38        427.11        18.91 o                         
   1   2  14         35.34         42.19         3.49 o                         
   2   2  14        122.01        120.71         5.37 o                         
  -5   3  14         47.73         48.31         5.73 o                         
  -4   3  14         88.36         82.68         5.64 o                         
  -3   3  14        331.85        368.93        21.40 o                         
  -2   3  14        150.57        143.99        10.50 o                         
  -1   3  14         43.11         40.09         4.99 o                         
   0   3  14          0.71          3.03         2.82 o                         
   1   3  14        267.81        286.67         8.64 o                         
   2   3  14         30.58         27.85         2.38 o                         
  -4   4  14         48.35         50.06         5.62 o                         
  -3   4  14        146.05        159.42         9.78 o                         
  -2   4  14        396.14        445.95        18.94 o                         
  -1   4  14         68.40         57.77         5.61 o                         
   0   4  14        599.62        613.94        17.53 o                         
   1   4  14         27.69         20.24         2.45 o                         
   2   4  14         81.25         64.58         7.83 o                         
  -4   5  14          8.02          6.05         3.15 o                         
  -3   5  14         46.95         41.68         3.73 o                         
  -2   5  14         33.20         34.64         4.69 o                         
  -1   5  14        463.16        456.85        13.86 o                         
   0   5  14          0.00          0.60         3.86 o                         
   1   5  14        140.69        133.52         9.92 o                         
  -4   6  14         40.35         40.46         3.51 o                         
  -3   6  14         12.65         14.28         2.73 o                         
  -2   6  14         73.52         71.15         5.21 o                         
  -1   6  14         30.65         28.76         3.81 o                         
   0   6  14         30.03         32.96         3.78 o                         
   1   6  14         17.96         17.48         2.95 o                         
  -4   7  14         85.04         82.47         3.84 o                         
  -3   7  14         12.39         12.91         2.15 o                         
  -2   7  14         23.94         21.17         2.71 o                         
  -1   7  14         49.49         45.18         5.24 o                         
   0   7  14         15.58         11.88         2.58 o                         
   1   7  14        248.04        261.27        10.50 o                         
  -3   8  14          0.77          1.76         1.42 o                         
  -2   8  14         93.23         93.39         4.07 o                         
  -1   8  14          6.62          7.88         3.30 o                         
   0   8  14          9.45         11.10         3.17 o                         
  -3   9  14        120.24        105.28         5.51 o                         
  -2   9  14         19.16         21.25         2.09 o                         
  -1   9  14        112.61        142.08        10.95 o                         
   0   9  14         41.32         45.76         4.24 o                         
  -2  10  14         14.08         14.79         2.13 o                         
  -1  10  14        116.30        116.46         6.59 o                         
  -3   0  15          8.17          4.16         4.23 o                         
  -1   0  15         60.83         61.22         8.49 o                         
  -3   1  15          0.56          3.31         2.38 o                         
  -2   1  15        119.46        134.79         9.49 o                         
  -1   1  15          2.47          1.24         5.06 o                         
   0   1  15         48.85         49.20         3.25 o                         
  -3   2  15          6.79         10.67         3.09 o                         
  -2   2  15          1.08         -0.75         2.53 o                         
  -1   2  15         64.91         69.90        12.86 o                         
   0   2  15          1.55          0.99         1.61 o                         
  -3   3  15         11.12         17.66         3.37 o                         
  -2   3  15         25.98         34.01         4.35 o                         
  -1   3  15          0.07          0.87         2.20 o                         
   0   3  15          9.96         10.72         1.96 o                         
  -3   4  15        159.02        174.56         8.57 o                         
  -2   4  15          6.09         13.62         3.26 o                         
  -1   4  15         33.43         29.08         3.96 o                         
   0   4  15         23.96         27.68         2.95 o                         
  -3   5  15         89.28         89.44         7.88 o                         
  -2   5  15         13.60         12.30         4.16 o                         
  -1   5  15         37.40         32.02         3.44 o                         
   0   5  15        150.40        142.82        12.06 o                         
  -2   6  15          0.16         -1.19         3.61 o                         
                                                                                
